# Supplementary material for: Comprehensive analysis of the functional microRNA–mRNA regulatory network identifies miRNA signatures associated with glioma malignant progression
Source: Nucleic Acids Res. 2013 Nov 3;41(22):e203. doi: 10.1093/nar/gkt1054 (PMC3905890; doi:10.1093/nar/gkt1054)
Supplement: Supplementary Data [file supp_gkt1054_nar-02547-met-g-2013-File010.xls]

## Sheet: Sheet1
miRNA	genename	geneid	corr	p
hsa-miR-524-5p	FAM126A	84668	-0.609492	0
hsa-miR-148a	DTX4	23220	-0.588864	2.22045e-16
hsa-miR-1301	LMNB1	4001	-0.588789	2.22045e-16
hsa-miR-524-5p	DNMT3A	1788	-0.588297	3.33067e-16
hsa-miR-142-5p	KIF1A	547	-0.575372	1.77636e-15
hsa-miR-938	TMF1	7110	-0.574219	1.9984e-15
hsa-miR-544	ZNF208	7757	-0.568663	4.32987e-15
hsa-miR-135a*	MMP11	4320	-0.567313	5.21805e-15
hsa-miR-544	SHOX2	6474	-0.566005	6.21725e-15
hsa-miR-940	ZNF208	7757	-0.561503	1.13243e-14
hsa-miR-571	DGKH	160851	-0.559847	1.39888e-14
hsa-miR-524-5p	DEPDC1	55635	-0.557484	1.90958e-14
hsa-miR-346	KDELR2	11014	-0.556027	2.29816e-14
hsa-miR-148a	USP20	10868	-0.553069	3.36398e-14
hsa-miR-139-5p	C1orf226	400793	-0.551406	4.15223e-14
hsa-miR-15a	MADD	8567	-0.548741	5.81757e-14
hsa-miR-139-5p	HAUS8	93323	-0.547301	6.9611e-14
hsa-miR-524-5p	WEE1	7465	-0.545886	8.31557e-14
hsa-miR-600	CENPA	1058	-0.545277	8.9706e-14
hsa-miR-339-5p	PTPRT	11122	-0.545012	9.27036e-14
hsa-miR-524-5p	TWIST1	7291	-0.543953	1.05693e-13
hsa-miR-600	OSTCL	202459	-0.542079	1.33227e-13
hsa-miR-339-5p	TUB	7275	-0.539162	1.90403e-13
hsa-miR-940	PALM2-AKAP2	445815	-0.53895	1.95288e-13
hsa-miR-383	VEGFA	7422	-0.537744	2.26152e-13
hsa-miR-628-5p	ANGPT2	285	-0.537308	2.38476e-13
hsa-miR-504	UTP15	84135	-0.536615	2.59348e-13
hsa-miR-196a	GALNT13	114805	-0.534643	3.28848e-13
hsa-miR-600	AK2	204	-0.534534	3.33178e-13
hsa-miR-139-3p	SCARF2	91179	-0.532642	4.17888e-13
hsa-miR-524-5p	LAMC1	3915	-0.532634	4.18221e-13
hsa-miR-524-5p	GRB10	2887	-0.532223	4.39204e-13
hsa-miR-524-5p	PALM2-AKAP2	445815	-0.532061	4.47864e-13
hsa-miR-938	DPY19L1	23333	-0.531715	4.66627e-13
hsa-miR-886-5p	USH1C	10083	-0.530327	5.50116e-13
hsa-miR-15a	KIF1A	547	-0.529495	6.0707e-13
hsa-miR-139-3p	HIST1H1D	3007	-0.529082	6.37379e-13
hsa-miR-600	ZAK	51776	-0.529023	6.4182e-13
hsa-miR-504	PDIA4	9601	-0.528303	6.98663e-13
hsa-miR-938	LTV1	84946	-0.528082	7.16982e-13
hsa-miR-590-3p	TET3	200424	-0.527766	7.44071e-13
hsa-miR-15a	RAB6B	51560	-0.526631	8.49987e-13
hsa-miR-148a	TRAK1	22906	-0.526613	8.51763e-13
hsa-miR-590-3p	MPHOSPH8	54737	-0.526446	8.68527e-13
hsa-miR-600	NCAPG	64151	-0.526101	9.04277e-13
hsa-miR-1246	ATP9A	10079	-0.526007	9.14269e-13
hsa-miR-139-3p	GPX7	2882	-0.525313	9.91318e-13
hsa-miR-524-5p	BCAT1	586	-0.523936	1.16329e-12
hsa-miR-450a	GJB6	10804	-0.52367	1.19971e-12
hsa-miR-339-5p	ATP9A	10079	-0.523593	1.21037e-12
hsa-miR-938	PGM2	55276	-0.522793	1.32783e-12
hsa-miR-302d	LAMC1	3915	-0.522673	1.34637e-12
hsa-miR-544	PLEKHA8	84725	-0.521421	1.5552e-12
hsa-miR-504	SMC4	10051	-0.521355	1.56697e-12
hsa-miR-628-5p	KIF11	3832	-0.521154	1.60372e-12
hsa-miR-148a	SEMA3G	56920	-0.520352	1.75826e-12
hsa-miR-339-5p	SH3GL2	6456	-0.519088	2.0316e-12
hsa-miR-628-5p	TRIM24	8805	-0.518941	2.0659e-12
hsa-miR-886-5p	RGS9	8787	-0.518659	2.13352e-12
hsa-miR-1301	PDAP1	11333	-0.518445	2.18625e-12
hsa-miR-196a	MMAB	326625	-0.516829	2.62657e-12
hsa-miR-571	ZNF208	7757	-0.516108	2.84972e-12
hsa-miR-127-5p	CRIP3	401262	-0.516058	2.86582e-12
hsa-miR-135a*	TCEA3	6920	-0.515908	2.91489e-12
hsa-miR-339-5p	ALDOC	230	-0.515322	3.11429e-12
hsa-miR-196a	TUB	7275	-0.514796	3.30413e-12
hsa-miR-593	SLC35F5	80255	-0.514143	3.55582e-12
hsa-miR-524-5p	TMEM158	25907	-0.513836	3.6805e-12
hsa-miR-139-5p	E2F7	144455	-0.513558	3.79707e-12
hsa-miR-142-5p	TDRD1	56165	-0.513422	3.85547e-12
hsa-miR-628-5p	KIF18A	81930	-0.512804	4.13125e-12
hsa-miR-924	ANXA1	301	-0.512258	4.39138e-12
hsa-miR-139-3p	CENPM	79019	-0.512216	4.41192e-12
hsa-miR-450a	NOS1AP	9722	-0.511324	4.87299e-12
hsa-miR-524-5p	SLC30A6	55676	-0.511224	4.92728e-12
hsa-miR-600	ESCO2	157570	-0.511042	5.02809e-12
hsa-miR-142-5p	DNAJB3	414061	-0.510845	5.13944e-12
hsa-miR-1254	BTN2A1	11120	-0.510816	5.15576e-12
hsa-miR-590-3p	CATSPER2	117155	-0.51045	5.36937e-12
hsa-miR-148a	BTRC	8945	-0.510317	5.44931e-12
hsa-miR-628-5p	NOP58	51602	-0.510317	5.44953e-12
hsa-miR-924	ZAK	51776	-0.510203	5.5187e-12
hsa-miR-1301	BIRC5	332	-0.510147	5.55334e-12
hsa-miR-524-5p	NACC1	112939	-0.509847	5.74063e-12
hsa-miR-600	TPM4	7171	-0.509477	5.98099e-12
hsa-miR-1246	FUT9	10690	-0.508849	6.41065e-12
hsa-miR-139-5p	TCF3	6929	-0.508475	6.68066e-12
hsa-miR-339-5p	DOK6	220164	-0.508385	6.74738e-12
hsa-miR-15a	GABBR1	2550	-0.508202	6.8846e-12
hsa-miR-148a	KIF1A	547	-0.50798	7.05513e-12
hsa-miR-600	UBE2H	7328	-0.507907	7.11198e-12
hsa-miR-339-5p	ABLIM3	22885	-0.507219	7.67042e-12
hsa-miR-139-3p	HIST1H4F	8361	-0.506997	7.85916e-12
hsa-miR-524-5p	BCL10	8915	-0.50666	8.15514e-12
hsa-miR-595	RAB3GAP2	25782	-0.506172	8.60245e-12
hsa-miR-142-5p	CLDN8	9073	-0.506094	8.67706e-12
hsa-miR-590-3p	CSAD	51380	-0.506014	8.75255e-12
hsa-miR-148a	PLCB1	23236	-0.505724	9.03455e-12
hsa-miR-512-3p	DEPDC1	55635	-0.505654	9.10405e-12
hsa-miR-556-5p	NEIL1	79661	-0.505169	9.59921e-12
hsa-miR-148a	C10orf28	27291	-0.505009	9.76752e-12
hsa-miR-1301	TRAF7	84231	-0.504844	9.9456e-12
hsa-miR-600	KDELR2	11014	-0.504432	1.04013e-11
hsa-miR-524-5p	ZNF367	195828	-0.504363	1.04795e-11
hsa-miR-924	NOX4	50507	-0.503939	1.09734e-11
hsa-miR-19b-2*	TWIST1	7291	-0.503444	1.15798e-11
hsa-miR-593	DEPDC1	55635	-0.502925	1.2249e-11
hsa-miR-545	PDAP1	11333	-0.502762	1.24669e-11
hsa-miR-139-5p	TGIF1	7050	-0.502718	1.25269e-11
hsa-miR-142-5p	PLCB1	23236	-0.502714	1.25321e-11
hsa-miR-142-5p	PCGF2	7703	-0.502553	1.27522e-11
hsa-miR-600	CHEK1	1111	-0.502011	1.35215e-11
hsa-miR-675	CLN8	2055	-0.501696	1.39898e-11
hsa-miR-139-5p	VEGFA	7422	-0.501403	1.4438e-11
hsa-miR-524-5p	IGF2BP3	10643	-0.500667	1.56284e-11
hsa-miR-512-3p	PLEKHA8	84725	-0.500208	1.64181e-11
hsa-miR-628-5p	TCF19	6941	-0.500191	1.64476e-11
hsa-miR-548d-5p	C6orf115	58527	-0.499948	1.68809e-11
hsa-miR-571	CLIC2	1193	-0.499339	1.80195e-11
hsa-miR-610	TET3	200424	-0.499175	1.83383e-11
hsa-miR-600	BTN2A1	11120	-0.499122	1.84427e-11
hsa-miR-545	ERF	2077	-0.499075	1.85358e-11
hsa-miR-524-5p	E2F7	144455	-0.498726	1.92408e-11
hsa-miR-924	DEPDC1	55635	-0.498465	1.97848e-11
hsa-miR-524-5p	SMURF1	57154	-0.49797	2.0856e-11
hsa-miR-1301	FAM100B	283991	-0.497679	2.15127e-11
hsa-miR-142-5p	LRRC27	80313	-0.497517	2.18877e-11
hsa-miR-524-5p	XRCC2	7516	-0.497446	2.20515e-11
hsa-miR-1231	TMF1	7110	-0.497311	2.2372e-11
hsa-miR-139-5p	CENPM	79019	-0.497191	2.26589e-11
hsa-miR-142-5p	CRY2	1408	-0.497155	2.27461e-11
hsa-miR-302d	SNIP1	79753	-0.497147	2.27648e-11
hsa-miR-600	TDP1	55775	-0.497123	2.28224e-11
hsa-miR-524-5p	GJC1	10052	-0.496806	2.36035e-11
hsa-miR-524-5p	TDP1	55775	-0.496766	2.37058e-11
hsa-miR-524-5p	DPYD	1806	-0.496676	2.39327e-11
hsa-miR-593	PLEKHA8	84725	-0.496512	2.43523e-11
hsa-miR-571	PALM2-AKAP2	445815	-0.496434	2.45536e-11
hsa-miR-628-5p	C12orf48	55010	-0.495826	2.61881e-11
hsa-miR-886-5p	ARHGEF17	9828	-0.495778	2.63204e-11
hsa-miR-524-5p	SLC25A24	29957	-0.495628	2.67408e-11
hsa-miR-628-5p	NCAPH	23397	-0.494922	2.88126e-11
hsa-miR-524-5p	ECT2	1894	-0.494864	2.89897e-11
hsa-miR-600	OIP5	11339	-0.494762	2.93018e-11
hsa-miR-590-3p	MDN1	23195	-0.494544	2.99821e-11
hsa-miR-628-5p	HIST1H3B	8358	-0.494541	2.99917e-11
hsa-miR-524-5p	TFDP3	51270	-0.494463	3.024e-11
hsa-miR-886-5p	BCR	613	-0.494424	3.03634e-11
hsa-miR-485-5p	ZNHIT1	10467	-0.494044	3.16024e-11
hsa-miR-586	ZAK	51776	-0.493958	3.18895e-11
hsa-miR-675	SYT15	83849	-0.493471	3.35638e-11
hsa-miR-504	HUS1	3364	-0.493013	3.52172e-11
hsa-miR-593	TTC26	79989	-0.4929	3.56386e-11
hsa-miR-139-5p	TRIM24	8805	-0.492829	3.59015e-11
hsa-miR-450a	SHANK2	22941	-0.492599	3.67802e-11
hsa-miR-296-5p	KSR2	283455	-0.492498	3.71682e-11
hsa-miR-135a*	COL6A2	1292	-0.492489	3.72062e-11
hsa-miR-524-5p	PLEK2	26499	-0.492357	3.77218e-11
hsa-miR-346	TNFRSF12A	51330	-0.492092	3.87839e-11
hsa-miR-339-5p	USP20	10868	-0.492027	3.90444e-11
hsa-miR-15a	FBXW4	6468	-0.491608	4.07941e-11
hsa-miR-1246	FSTL5	56884	-0.491513	4.11989e-11
hsa-miR-139-5p	RNF122	79845	-0.49095	4.36909e-11
hsa-miR-148a	ARHGEF17	9828	-0.490131	4.75764e-11
hsa-miR-524-5p	CCNB2	9133	-0.490078	4.78364e-11
hsa-miR-924	AK2	204	-0.490046	4.79957e-11
hsa-miR-450a	CNNM1	26507	-0.489761	4.94373e-11
hsa-miR-551b	SYT15	83849	-0.489547	5.05441e-11
hsa-miR-622	NEIL3	55247	-0.489535	5.06107e-11
hsa-miR-346	FKBP9	11328	-0.489352	5.15797e-11
hsa-miR-196a	KSR2	283455	-0.489125	5.2806e-11
hsa-miR-339-5p	BTRC	8945	-0.488903	5.40307e-11
hsa-miR-450a	GPR22	2845	-0.488897	5.40689e-11
hsa-miR-302d	C9orf41	138199	-0.488786	5.46926e-11
hsa-miR-628-5p	HIST1H3I	8354	-0.488747	5.49113e-11
hsa-miR-600	EXO1	9156	-0.488569	5.59318e-11
hsa-miR-524-5p	DLGAP5	9787	-0.488363	5.71357e-11
hsa-miR-544	UTP15	84135	-0.488362	5.71428e-11
hsa-miR-139-3p	SEPT11	55752	-0.488333	5.73102e-11
hsa-miR-135a*	ESAM	90952	-0.488133	5.8507e-11
hsa-miR-10a	IGSF1	3547	-0.487701	6.11704e-11
hsa-miR-296-5p	ADCY2	108	-0.487571	6.19952e-11
hsa-miR-600	RELL1	768211	-0.48746	6.27091e-11
hsa-miR-940	TMEM201	199953	-0.487375	6.3263e-11
hsa-miR-139-3p	CDC6	990	-0.487323	6.3604e-11
hsa-miR-524-5p	LMNB2	84823	-0.487304	6.37252e-11
hsa-miR-339-5p	CSDC2	27254	-0.487301	6.37483e-11
hsa-miR-600	KIAA0101	9768	-0.487045	6.54439e-11
hsa-miR-628-5p	CSDA	8531	-0.487005	6.5716e-11
hsa-miR-675	MPHOSPH8	54737	-0.48688	6.65661e-11
hsa-miR-524-5p	SKA1	220134	-0.486621	6.83625e-11
hsa-miR-628-5p	COL4A1	1282	-0.486555	6.88289e-11
hsa-miR-199b-5p	ZNF609	23060	-0.486371	7.01385e-11
hsa-miR-524-5p	HOXA7	3204	-0.48621	7.13064e-11
hsa-miR-544	ZNF813	126017	-0.486131	7.18899e-11
hsa-miR-938	ABCB10	23456	-0.485757	7.46944e-11
hsa-miR-1246	NCAM1	4684	-0.485614	7.5798e-11
hsa-miR-886-5p	NFIX	4784	-0.485228	7.88474e-11
hsa-miR-886-5p	UCN	7349	-0.485147	7.95097e-11
hsa-miR-628-5p	TCF3	6929	-0.484894	8.1589e-11
hsa-miR-524-5p	IGFBP3	3486	-0.484696	8.32535e-11
hsa-miR-940	CACHD1	57685	-0.484575	8.42916e-11
hsa-miR-524-5p	SHOX2	6474	-0.484315	8.65491e-11
hsa-miR-127-5p	AHCYL1	10768	-0.484294	8.67399e-11
hsa-miR-600	PLEK2	26499	-0.484261	8.70335e-11
hsa-miR-296-5p	CYP46A1	10858	-0.484244	8.7185e-11
hsa-miR-590-3p	THNSL1	79896	-0.484223	8.73719e-11
hsa-miR-1246	SH3GL2	6456	-0.484191	8.76538e-11
hsa-miR-544	C12orf48	55010	-0.48405	8.89238e-11
hsa-miR-524-5p	KIAA0101	9768	-0.48404	8.90129e-11
hsa-miR-296-5p	ATP9A	10079	-0.484025	8.91455e-11
hsa-miR-586	RCAN1	1827	-0.483977	8.95839e-11
hsa-miR-346	IER5	51278	-0.483703	9.21188e-11
hsa-miR-142-5p	FAM133A	286499	-0.483694	9.21988e-11
hsa-miR-346	GUSB	2990	-0.483609	9.30045e-11
hsa-miR-302d	BCAT1	586	-0.483508	9.39594e-11
hsa-miR-1301	PLK1	5347	-0.483492	9.41172e-11
hsa-miR-148a	KCNN3	3782	-0.483484	9.41898e-11
hsa-miR-15a	BTRC	8945	-0.483468	9.43446e-11
hsa-miR-1301	TCF19	6941	-0.483206	9.68928e-11
hsa-miR-524-5p	PLAT	5327	-0.483141	9.75321e-11
hsa-miR-524-5p	MELK	9833	-0.483029	9.86486e-11
hsa-let-7c*	IFITM5	387733	-0.482884	1.00111e-10
hsa-miR-1301	SPPL2B	56928	-0.482627	1.02756e-10
hsa-miR-628-5p	NOM1	64434	-0.482588	1.03161e-10
hsa-miR-940	ZNF117	51351	-0.482424	1.04888e-10
hsa-miR-339-5p	SLC1A4	6509	-0.482329	1.05907e-10
hsa-miR-675	USP20	10868	-0.481949	1.10058e-10
hsa-miR-512-3p	ZAK	51776	-0.481939	1.10166e-10
hsa-miR-1301	UFD1L	7353	-0.481918	1.10405e-10
hsa-miR-938	NFXL1	152518	-0.481894	1.10674e-10
hsa-miR-504	RDH10	157506	-0.481828	1.11413e-10
hsa-miR-196a	ABCC8	6833	-0.481681	1.13079e-10
hsa-miR-1246	CALN1	83698	-0.481238	1.18252e-10
hsa-miR-346	SPSB4	92369	-0.480957	1.21658e-10
hsa-miR-583	UBQLN1	29979	-0.480942	1.21842e-10
hsa-miR-583	DCK	1633	-0.480827	1.23259e-10
hsa-miR-302d	WEE1	7465	-0.48078	1.23852e-10
hsa-miR-938	CCT6A	908	-0.48065	1.25486e-10
hsa-miR-647	ZC3H7B	23264	-0.480574	1.26446e-10
hsa-miR-125a-3p	DTNB	1838	-0.480411	1.28536e-10
hsa-miR-600	PLOD3	8985	-0.480061	1.33141e-10
hsa-miR-524-5p	MSN	4478	-0.479992	1.3407e-10
hsa-miR-214	C19orf47	126526	-0.479909	1.35186e-10
hsa-miR-675	EZH1	2145	-0.479896	1.35367e-10
hsa-let-7c*	HIST2H2AC	8338	-0.479669	1.38491e-10
hsa-miR-302d	ECT2	1894	-0.479399	1.42291e-10
hsa-miR-524-5p	NRP1	8829	-0.479207	1.45063e-10
hsa-miR-886-5p	SHC2	25759	-0.478915	1.49366e-10
hsa-miR-196a	ATOH8	84913	-0.478896	1.49661e-10
hsa-miR-1255b	PALM2-AKAP2	445815	-0.478789	1.51262e-10
hsa-miR-628-5p	TTK	7272	-0.478734	1.52096e-10
hsa-miR-586	UBE2H	7328	-0.478675	1.53002e-10
hsa-miR-199a-5p	USH1C	10083	-0.478644	1.53477e-10
hsa-miR-504	PPPDE1	51029	-0.478389	1.57451e-10
hsa-miR-512-5p	PLEKHA8	84725	-0.478355	1.57984e-10
hsa-miR-886-5p	TBC1D14	57533	-0.478323	1.58495e-10
hsa-miR-524-5p	E2F8	79733	-0.47828	1.59166e-10
hsa-miR-296-5p	KIF1A	547	-0.47778	1.67322e-10
hsa-miR-647	BTN2A1	11120	-0.477603	1.703e-10
hsa-miR-524-5p	RRP1B	23076	-0.477591	1.70504e-10
hsa-miR-1301	DIAPH1	1729	-0.477382	1.74103e-10
hsa-miR-628-5p	PALM2-AKAP2	445815	-0.477026	1.80385e-10
hsa-miR-15a	SLC6A17	388662	-0.476767	1.85087e-10
hsa-miR-524-5p	CEP55	55165	-0.476615	1.87906e-10
hsa-miR-142-5p	PURA	5813	-0.476484	1.90379e-10
hsa-miR-628-5p	KIF15	56992	-0.476438	1.91249e-10
hsa-miR-583	BAG4	9530	-0.47631	1.9369e-10
hsa-miR-551b	SLC25A41	284427	-0.476307	1.93763e-10
hsa-miR-590-3p	ATM	472	-0.476286	1.94155e-10
hsa-miR-302d	BCL10	8915	-0.476227	1.95298e-10
hsa-miR-199b-5p	RASL10A	10633	-0.476194	1.95948e-10
hsa-miR-346	ARHGAP11A	9824	-0.476094	1.97886e-10
hsa-miR-339-5p	DAAM2	23500	-0.475963	2.00488e-10
hsa-miR-938	RCAN1	1827	-0.475928	2.01192e-10
hsa-miR-504	FAM129A	116496	-0.475667	2.0645e-10
hsa-miR-214	KLHDC3	116138	-0.475504	2.09828e-10
hsa-miR-590-3p	PROM2	150696	-0.475339	2.13273e-10
hsa-miR-296-5p	UNC80	285175	-0.475059	2.1927e-10
hsa-miR-139-3p	SCRT2	85508	-0.474894	2.22885e-10
hsa-miR-148a	PTPRT	11122	-0.474807	2.24805e-10
hsa-miR-383	CYB561D1	284613	-0.474561	2.30338e-10
hsa-miR-524-5p	SLC41A2	84102	-0.474476	2.3228e-10
hsa-miR-938	IPO11	51194	-0.474382	2.34449e-10
hsa-miR-139-3p	HIST2H4B	554313	-0.474043	2.42425e-10
hsa-miR-628-5p	C21orf59	56683	-0.474005	2.43336e-10
hsa-miR-127-5p	ATOH8	84913	-0.473987	2.4375e-10
hsa-miR-600	CKS2	1164	-0.473814	2.47956e-10
hsa-miR-524-5p	CENPA	1058	-0.473389	2.58538e-10
hsa-miR-142-5p	RAB6B	51560	-0.473369	2.59069e-10
hsa-miR-346	PDIA4	9601	-0.473363	2.59212e-10
hsa-miR-628-5p	POLD3	10714	-0.473322	2.60249e-10
hsa-miR-586	DPYD	1806	-0.473194	2.63561e-10
hsa-miR-586	C12orf48	55010	-0.473119	2.65509e-10
hsa-miR-544	ZNF492	57615	-0.473078	2.66589e-10
hsa-miR-628-5p	HIST1H3D	8351	-0.473057	2.67144e-10
hsa-miR-524-5p	SNRPC	6631	-0.472961	2.69674e-10
hsa-miR-142-5p	SRGAP3	9901	-0.472929	2.70505e-10
hsa-miR-938	HMGN4	10473	-0.47284	2.72876e-10
hsa-miR-595	MARCH7	64844	-0.472792	2.74187e-10
hsa-miR-600	FAM129A	116496	-0.472709	2.76417e-10
hsa-miR-148a	FAM73B	84895	-0.472533	2.81229e-10
hsa-miR-590-3p	NOX1	27035	-0.472316	2.87281e-10
hsa-miR-15a	SHANK2	22941	-0.472258	2.8893e-10
hsa-miR-586	CAPZA2	830	-0.472125	2.92721e-10
hsa-miR-524-5p	HOXA3	3200	-0.47199	2.96625e-10
hsa-miR-296-5p	NOXA1	10811	-0.471868	3.00189e-10
hsa-miR-600	POLD3	10714	-0.471838	3.01057e-10
hsa-miR-544	OSTCL	202459	-0.471827	3.01388e-10
hsa-miR-139-5p	CTSC	1075	-0.471793	3.02392e-10
hsa-miR-600	FAM122B	159090	-0.471783	3.02704e-10
hsa-miR-504	COL6A1	1291	-0.471747	3.03765e-10
hsa-miR-214	CASKIN1	57524	-0.471559	3.09412e-10
hsa-miR-628-5p	GJC1	10052	-0.471555	3.09532e-10
hsa-miR-139-5p	CDCA7L	55536	-0.471543	3.09893e-10
hsa-miR-142-5p	REPS2	9185	-0.471431	3.13291e-10
hsa-miR-593	FAM129A	116496	-0.471321	3.16683e-10
hsa-miR-363	MPHOSPH8	54737	-0.471305	3.17167e-10
hsa-miR-1301	IGFBP2	3485	-0.471268	3.18323e-10
hsa-miR-10a	CSDC2	27254	-0.471268	3.18325e-10
hsa-miR-139-5p	CDCA8	55143	-0.47119	3.20778e-10
hsa-miR-1246	POU6F1	5463	-0.471048	3.25257e-10
hsa-miR-590-3p	GPHN	10243	-0.470989	3.27114e-10
hsa-miR-142-5p	CLIC5	53405	-0.470769	3.3424e-10
hsa-miR-628-5p	TRAF7	84231	-0.470736	3.35303e-10
hsa-miR-383	HIST1H4F	8361	-0.470735	3.3534e-10
hsa-miR-18a	FBXW4	6468	-0.470732	3.35449e-10
hsa-miR-524-5p	PLK4	10733	-0.470665	3.37641e-10
hsa-miR-142-5p	CSMD3	114788	-0.470509	3.42814e-10
hsa-miR-339-5p	RASL10A	10633	-0.47037	3.47497e-10
hsa-miR-936	CAPZA2	830	-0.470311	3.49503e-10
hsa-miR-524-5p	TMEM45A	55076	-0.470246	3.51717e-10
hsa-miR-556-5p	SYT10	341359	-0.470186	3.53763e-10
hsa-miR-675	ADCK1	57143	-0.470142	3.55289e-10
hsa-miR-593	ARHGAP11A	9824	-0.470047	3.58583e-10
hsa-miR-1246	PHYHIPL	84457	-0.469949	3.62015e-10
hsa-miR-512-5p	C9orf41	138199	-0.46989	3.64106e-10
hsa-miR-646	ZIC1	7545	-0.469835	3.66066e-10
hsa-miR-148a	RAB6B	51560	-0.469742	3.6939e-10
hsa-miR-628-5p	SKA1	220134	-0.469139	3.91692e-10
hsa-miR-504	MYCBP	26292	-0.469043	3.95335e-10
hsa-miR-199b-5p	USH1C	10083	-0.469005	3.96809e-10
hsa-miR-139-5p	HOXB3	3213	-0.468842	4.03151e-10
hsa-miR-485-5p	EN2	2020	-0.468762	4.06273e-10
hsa-miR-135a*	EFEMP2	30008	-0.468732	4.0746e-10
hsa-miR-139-3p	SOX18	54345	-0.468729	4.07576e-10
hsa-miR-524-5p	SMC4	10051	-0.468639	4.11124e-10
hsa-miR-504	C7orf42	55069	-0.468614	4.12151e-10
hsa-miR-1246	NTRK2	4915	-0.468381	4.21551e-10
hsa-miR-524-5p	NOP58	51602	-0.468298	4.24952e-10
hsa-miR-15a	SH3GL2	6456	-0.468273	4.25973e-10
hsa-miR-1301	H2AFX	3014	-0.46817	4.30234e-10
hsa-miR-512-5p	UTP15	84135	-0.468037	4.35829e-10
hsa-miR-600	TCF19	6941	-0.467849	4.43826e-10
hsa-miR-628-5p	TOP2A	7153	-0.467831	4.44592e-10
hsa-miR-524-5p	LIN9	286826	-0.467819	4.45118e-10
hsa-miR-524-5p	KIF11	3832	-0.467772	4.47107e-10
hsa-miR-940	ZNF626	199777	-0.467709	4.49855e-10
hsa-miR-628-5p	RRP1B	23076	-0.467681	4.51086e-10
hsa-miR-600	ANXA2	302	-0.467621	4.53717e-10
hsa-miR-10a	C14orf37	145407	-0.467545	4.57044e-10
hsa-miR-628-5p	NEK2	4751	-0.467022	4.80691e-10
hsa-miR-184	PUSL1	126789	-0.466952	4.8395e-10
hsa-miR-886-5p	PLXNB1	5364	-0.466757	4.93111e-10
hsa-miR-383	HIST2H4B	554313	-0.466745	4.93715e-10
hsa-miR-593	CACHD1	57685	-0.466729	4.94462e-10
hsa-miR-302b*	PLEKHA8	84725	-0.466668	4.97376e-10
hsa-miR-302d	LMAN1	3998	-0.466617	4.99835e-10
hsa-miR-504	VEGFA	7422	-0.466612	5.00086e-10
hsa-miR-214	LRRC20	55222	-0.466556	5.02789e-10
hsa-miR-19b-2*	CBWD6	644019	-0.466523	5.04347e-10
hsa-miR-15a	CRY2	1408	-0.466422	5.09292e-10
hsa-miR-196a	MYO16	23026	-0.466329	5.13857e-10
hsa-miR-1301	NACC1	112939	-0.466311	5.14742e-10
hsa-miR-595	TMED5	50999	-0.465996	5.30592e-10
hsa-miR-148a	ASB13	79754	-0.46595	5.32943e-10
hsa-miR-542-3p	FSTL5	56884	-0.465887	5.36165e-10
hsa-miR-1254	ZC3H7B	23264	-0.465763	5.42583e-10
hsa-miR-339-5p	BCR	613	-0.465597	5.51311e-10
hsa-miR-938	SERBP1	26135	-0.465366	5.63659e-10
hsa-miR-590-3p	RPS6KA6	27330	-0.465358	5.64114e-10
hsa-miR-196a	AKAP6	9472	-0.465213	5.72011e-10
hsa-miR-504	CD93	22918	-0.464892	5.8984e-10
hsa-miR-595	ZNF578	147660	-0.464829	5.9343e-10
hsa-miR-628-5p	SET	6418	-0.464814	5.94294e-10
hsa-miR-524-5p	SFPQ	6421	-0.464751	5.97868e-10
hsa-miR-339-5p	CALN1	83698	-0.464505	6.12111e-10
hsa-miR-524-5p	NUSAP1	51203	-0.464498	6.1254e-10
hsa-miR-590-3p	FCRL1	115350	-0.464496	6.12622e-10
hsa-miR-1231	DEPDC1	55635	-0.464408	6.17821e-10
hsa-miR-346	SDC1	6382	-0.464381	6.19427e-10
hsa-miR-586	RALA	5898	-0.46432	6.23013e-10
hsa-miR-139-3p	TMEM201	199953	-0.464223	6.28844e-10
hsa-miR-200a	POLL	27343	-0.464151	6.33171e-10
hsa-miR-199b-5p	ATP9A	10079	-0.464128	6.34542e-10
hsa-miR-1231	TMX3	54495	-0.463948	6.45585e-10
hsa-miR-139-3p	PLOD3	8985	-0.463871	6.50321e-10
hsa-miR-148a	NALCN	259232	-0.463779	6.56042e-10
hsa-miR-142-5p	UPP2	151531	-0.463773	6.56419e-10
hsa-miR-139-3p	RP9	6100	-0.463724	6.59532e-10
hsa-miR-555	ZAK	51776	-0.463678	6.62414e-10
hsa-miR-524-5p	CENPE	1062	-0.463474	6.75388e-10
hsa-miR-129-5p	KCNJ15	3772	-0.463418	6.79014e-10
hsa-miR-524-5p	DDX19A	55308	-0.463418	6.79048e-10
hsa-miR-339-5p	KCNJ11	3767	-0.463372	6.82039e-10
hsa-miR-600	NCBP1	4686	-0.463306	6.8634e-10
hsa-miR-485-5p	SHPK	23729	-0.462981	7.07897e-10
hsa-miR-15a	GRM1	2911	-0.462844	7.17193e-10
hsa-miR-940	ZNF43	7594	-0.46281	7.19472e-10
hsa-miR-139-3p	DTYMK	1841	-0.462746	7.23867e-10
hsa-miR-423-5p	IER5	51278	-0.46268	7.28469e-10
hsa-miR-628-5p	TRAIP	10293	-0.462631	7.31817e-10
hsa-miR-148a	ABLIM3	22885	-0.4626	7.34029e-10
hsa-miR-142-5p	ZNF609	23060	-0.46248	7.42419e-10
hsa-miR-548d-5p	SEC22B	9554	-0.462453	7.44356e-10
hsa-miR-302b*	RBBP8	5932	-0.462416	7.46966e-10
hsa-miR-142-5p	SPHKAP	80309	-0.46231	7.54484e-10
hsa-miR-571	CLSPN	63967	-0.462217	7.61192e-10
hsa-miR-296-5p	FAIM2	23017	-0.462135	7.67126e-10
hsa-miR-346	DPY19L1	23333	-0.462018	7.75729e-10
hsa-miR-590-3p	DKFZp761E198	91056	-0.46201	7.76287e-10
hsa-miR-127-5p	C10orf28	27291	-0.461944	7.81156e-10
hsa-miR-1301	DTL	51514	-0.461883	7.8572e-10
hsa-miR-362-3p	RAB6B	51560	-0.461848	7.883e-10
hsa-miR-362-3p	ADCY2	108	-0.461754	7.95356e-10
hsa-miR-199b-5p	TUB	7275	-0.461539	8.11726e-10
hsa-miR-571	GNS	2799	-0.461486	8.15789e-10
hsa-miR-548d-5p	MEX3D	399664	-0.461475	8.16671e-10
hsa-miR-1246	PLCB1	23236	-0.461243	8.34838e-10
hsa-miR-938	ARAP3	64411	-0.461185	8.39363e-10
hsa-miR-600	TIMELESS	8914	-0.461139	8.43075e-10
hsa-miR-524-5p	BIRC5	332	-0.460658	8.82294e-10
hsa-miR-296-5p	BZRAP1	9256	-0.460642	8.83603e-10
hsa-miR-610	APBB3	10307	-0.460618	8.8561e-10
hsa-miR-622	CNO	55330	-0.460551	8.91258e-10
hsa-miR-1246	ERBB4	2066	-0.460529	8.93074e-10
hsa-miR-1255b	E2F7	144455	-0.460526	8.93338e-10
hsa-miR-302d	SH3GLB1	51100	-0.460461	8.9881e-10
hsa-miR-362-3p	SRGAP3	9901	-0.460459	8.98976e-10
hsa-miR-214	FSD1	79187	-0.4602	9.21251e-10
hsa-miR-139-5p	RIT1	6016	-0.460185	9.22569e-10
hsa-miR-302d	SHCBP1	79801	-0.460157	9.25012e-10
hsa-miR-924	WEE1	7465	-0.460143	9.26182e-10
hsa-miR-924	SH3GLB1	51100	-0.460143	9.26233e-10
hsa-miR-595	MMP14	4323	-0.460101	9.29903e-10
hsa-miR-610	ERBB4	2066	-0.460082	9.31508e-10
hsa-miR-371-5p	TCP11L1	55346	-0.460074	9.32257e-10
hsa-miR-524-5p	C9orf41	138199	-0.460029	9.36239e-10
hsa-miR-524-5p	HMGB2	3148	-0.459947	9.43489e-10
hsa-miR-339-5p	NISCH	11188	-0.459709	9.64883e-10
hsa-miR-544	SLC30A6	55676	-0.459557	9.78728e-10
hsa-miR-524-5p	ANGPT2	285	-0.459427	9.90796e-10
hsa-miR-339-5p	ARHGEF17	9828	-0.459279	1.00468e-09
hsa-miR-339-3p	ATP9A	10079	-0.459278	1.00478e-09
hsa-miR-591	SLC25A24	29957	-0.459246	1.00783e-09
hsa-miR-524-5p	CALU	813	-0.459225	1.0098e-09
hsa-miR-127-5p	DAAM2	23500	-0.459117	1.0201e-09
hsa-miR-544	UACA	55075	-0.459105	1.0213e-09
hsa-miR-15a	NISCH	11188	-0.458614	1.06943e-09
hsa-miR-199b-5p	PLXNB1	5364	-0.458501	1.08085e-09
hsa-miR-1182	CNPY4	245812	-0.458499	1.0811e-09
hsa-miR-302d	SNX5	27131	-0.458472	1.08379e-09
hsa-miR-1231	FAM114A1	92689	-0.45843	1.0881e-09
hsa-miR-148a	TJP2	9414	-0.458186	1.11326e-09
hsa-miR-346	PALM2-AKAP2	445815	-0.458107	1.12156e-09
hsa-miR-544	C21orf7	56911	-0.457917	1.1417e-09
hsa-let-7c	FKBP10	60681	-0.457883	1.14524e-09
hsa-miR-148a	SRGAP3	9901	-0.457853	1.14853e-09
hsa-miR-135b	CLDN8	9073	-0.457812	1.15291e-09
hsa-miR-886-5p	CSMD1	64478	-0.457799	1.15429e-09
hsa-miR-485-5p	LCE1A	353131	-0.457716	1.16332e-09
hsa-miR-524-5p	HOXB3	3213	-0.457573	1.17899e-09
hsa-miR-383	AFAP1L1	134265	-0.457345	1.20439e-09
hsa-miR-628-5p	SMC4	10051	-0.457251	1.21498e-09
hsa-miR-485-5p	PGLS	25796	-0.457055	1.23743e-09
hsa-miR-302d	COL4A2	1284	-0.457054	1.23751e-09
hsa-miR-586	FAM129A	116496	-0.456923	1.25275e-09
hsa-miR-186	GABBR1	2550	-0.456834	1.26324e-09
hsa-miR-346	TRAF7	84231	-0.456769	1.2709e-09
hsa-miR-610	SYT15	83849	-0.456687	1.2807e-09
hsa-miR-524-5p	COL4A1	1282	-0.456568	1.29502e-09
hsa-miR-938	C19orf2	8725	-0.456444	1.31e-09
hsa-miR-302d	GABPB1	2553	-0.456426	1.31223e-09
hsa-miR-139-5p	CASP2	835	-0.456281	1.33006e-09
hsa-miR-139-5p	EZH2	2146	-0.456214	1.33834e-09
hsa-miR-346	HTRA3	94031	-0.456144	1.34717e-09
hsa-miR-600	BEND3	57673	-0.456094	1.35344e-09
hsa-miR-346	MED26	9441	-0.455848	1.38472e-09
hsa-miR-518b	DPY19L1	23333	-0.455751	1.39724e-09
hsa-miR-142-5p	KCNJ10	3766	-0.455708	1.40295e-09
hsa-miR-374b	GOLGA8A	23015	-0.45569	1.40525e-09
hsa-miR-148a	BZRAP1	9256	-0.455673	1.40744e-09
hsa-miR-524-5p	ZNF626	199777	-0.455465	1.43493e-09
hsa-miR-1301	SNRPD1	6632	-0.455456	1.43618e-09
hsa-miR-148a	ACVR2B	93	-0.455407	1.44263e-09
hsa-miR-924	TMF1	7110	-0.4554	1.44357e-09
hsa-miR-504	F11R	50848	-0.455398	1.44391e-09
hsa-miR-15a	PTPRT	11122	-0.455235	1.46589e-09
hsa-miR-139-3p	STK40	83931	-0.455214	1.46871e-09
hsa-miR-142-5p	TUB	7275	-0.455201	1.47058e-09
hsa-miR-422a	FKBP10	60681	-0.455169	1.47493e-09
hsa-miR-302d	CD93	22918	-0.455138	1.47909e-09
hsa-miR-296-5p	SIRPA	140885	-0.455019	1.49556e-09
hsa-miR-595	LMAN1	3998	-0.45498	1.50101e-09
hsa-miR-362-3p	FSTL5	56884	-0.45481	1.52484e-09
hsa-miR-139-3p	HIST1H4H	8365	-0.454785	1.52829e-09
hsa-miR-142-5p	STOX1	219736	-0.454695	1.5412e-09
hsa-miR-339-5p	LRRC16B	90668	-0.454683	1.5428e-09
hsa-miR-548d-5p	PPIAL4A	164022	-0.454444	1.5774e-09
hsa-miR-600	STK17A	9263	-0.454234	1.6083e-09
hsa-miR-600	SLC16A1	6566	-0.454106	1.62744e-09
hsa-miR-586	CCT6A	908	-0.454064	1.63378e-09
hsa-miR-590-3p	ENPP3	5169	-0.453949	1.65134e-09
hsa-miR-199b-5p	DTX4	23220	-0.453884	1.66125e-09
hsa-miR-199a-5p	ATP9A	10079	-0.453855	1.66568e-09
hsa-miR-199b-5p	CSDC2	27254	-0.453817	1.67152e-09
hsa-miR-571	NACC1	112939	-0.453813	1.67223e-09
hsa-miR-532-3p	WNT10B	7480	-0.453722	1.68633e-09
hsa-miR-524-5p	PTN	5764	-0.453687	1.69177e-09
hsa-miR-524-5p	POLD3	10714	-0.453681	1.69267e-09
hsa-miR-148a	ADCY2	108	-0.453642	1.69877e-09
hsa-miR-199b-5p	HPSE2	60495	-0.453621	1.70214e-09
hsa-miR-628-5p	PLEK2	26499	-0.453606	1.70445e-09
hsa-miR-940	NACC1	112939	-0.453494	1.72215e-09
hsa-miR-586	RSRC2	65117	-0.453409	1.73572e-09
hsa-miR-548f	BTN2A1	11120	-0.453278	1.75688e-09
hsa-miR-595	FAM91A1	157769	-0.453246	1.76209e-09
hsa-miR-139-5p	CENPE	1062	-0.453161	1.77591e-09
hsa-miR-548f	ZAK	51776	-0.453156	1.77674e-09
hsa-miR-135b	UPP2	151531	-0.453086	1.78818e-09
hsa-miR-216a	GABBR1	2550	-0.453073	1.79041e-09
hsa-miR-296-5p	GRM1	2911	-0.453062	1.79224e-09
hsa-miR-1246	PTPRT	11122	-0.452943	1.81185e-09
hsa-let-7c*	HIST1H3B	8358	-0.452697	1.85345e-09
hsa-miR-628-5p	ZNF480	147657	-0.452577	1.87407e-09
hsa-miR-524-5p	CDK2	1017	-0.452454	1.89542e-09
hsa-miR-217	C10orf28	27291	-0.452443	1.89721e-09
hsa-miR-148a	EZH1	2145	-0.452255	1.93038e-09
hsa-miR-548f	CALU	813	-0.452194	1.94124e-09
hsa-miR-1254	ZIC1	7545	-0.451904	1.99357e-09
hsa-miR-544	SENP6	26054	-0.451901	1.9942e-09
hsa-miR-512-3p	SHCBP1	79801	-0.451855	2.00268e-09
hsa-miR-647	CENPN	55839	-0.451846	2.00427e-09
hsa-miR-524-5p	RSRC2	65117	-0.451821	2.00894e-09
hsa-miR-302b*	ARAP3	64411	-0.451803	2.01217e-09
hsa-miR-139-5p	ITFG3	83986	-0.451713	2.0288e-09
hsa-miR-302d	KIRREL	55243	-0.45169	2.03324e-09
hsa-miR-524-5p	CDC6	990	-0.451641	2.04234e-09
hsa-miR-216a	PPM1L	151742	-0.451553	2.05889e-09
hsa-miR-544	PIBF1	10464	-0.451498	2.06921e-09
hsa-miR-924	VHL	7428	-0.451354	2.09681e-09
hsa-miR-142-5p	C15orf17	57184	-0.451339	2.09962e-09
hsa-miR-936	H2AFV	94239	-0.451223	2.12208e-09
hsa-miR-1255b	STX2	2054	-0.451183	2.1298e-09
hsa-miR-339-5p	TMEM35	59353	-0.451176	2.13131e-09
hsa-miR-346	SBNO2	22904	-0.451162	2.13399e-09
hsa-miR-875-3p	HMMR	3161	-0.4511	2.1462e-09
hsa-miR-623	SLC30A6	55676	-0.451048	2.15638e-09
hsa-miR-199b-5p	PCGF2	7703	-0.450994	2.16699e-09
hsa-miR-586	DNAJC2	27000	-0.450853	2.19521e-09
hsa-miR-186	SGSM1	129049	-0.450778	2.2104e-09
hsa-miR-339-5p	KCNB1	3745	-0.450759	2.21424e-09
hsa-miR-214	NT5M	56953	-0.450643	2.23775e-09
hsa-miR-610	NALCN	259232	-0.450628	2.24085e-09
hsa-miR-628-5p	RTKN2	219790	-0.450624	2.24173e-09
hsa-miR-127-5p	IGSF1	3547	-0.450523	2.26252e-09
hsa-miR-548f	NRP1	8829	-0.450482	2.271e-09
hsa-miR-142-5p	CTBP2	1488	-0.450311	2.30673e-09
hsa-miR-139-3p	HIST1H4I	8294	-0.450234	2.32297e-09
hsa-miR-485-5p	POLR2H	5437	-0.450162	2.33836e-09
hsa-miR-524-5p	COL1A2	1278	-0.450118	2.34782e-09
hsa-miR-339-5p	GRIN3A	116443	-0.450117	2.34787e-09
hsa-miR-139-3p	TMUB1	83590	-0.449875	2.40042e-09
hsa-miR-101	UNC80	285175	-0.449837	2.40868e-09
hsa-miR-924	ANGPT2	285	-0.449739	2.43045e-09
hsa-miR-512-3p	RCAN1	1827	-0.449716	2.43547e-09
hsa-miR-632	DPY19L1	23333	-0.449667	2.44635e-09
hsa-miR-139-5p	EME1	146956	-0.449639	2.45258e-09
hsa-miR-675	REPS2	9185	-0.44953	2.47714e-09
hsa-miR-924	MRPL32	64983	-0.44952	2.47927e-09
hsa-miR-376a*	USH1C	10083	-0.449514	2.4806e-09
hsa-miR-590-3p	KIAA2026	158358	-0.449482	2.48787e-09
hsa-miR-135a*	CLEC12A	160364	-0.449477	2.48908e-09
hsa-miR-548f	SLC25A24	29957	-0.449344	2.51949e-09
hsa-miR-623	PLEKHA8	84725	-0.449299	2.52985e-09
hsa-miR-10a	DAAM2	23500	-0.449262	2.53829e-09
hsa-miR-15a	PPM1L	151742	-0.449219	2.54817e-09
hsa-miR-544	CARD16	114769	-0.449181	2.55707e-09
hsa-miR-199b-5p	ZNF592	9640	-0.449168	2.56007e-09
hsa-miR-628-5p	HIST1H3F	8968	-0.449137	2.56724e-09
hsa-miR-148a	JHDM1D	80853	-0.448969	2.60683e-09
hsa-miR-15a	LPHN1	22859	-0.448951	2.61118e-09
hsa-miR-600	BCAT1	586	-0.448934	2.61521e-09
hsa-miR-524-5p	ESCO2	157570	-0.448852	2.63466e-09
hsa-miR-518b	RBBP8	5932	-0.448821	2.6421e-09
hsa-miR-593	FAM122B	159090	-0.448723	2.66589e-09
hsa-miR-148a	CLCN6	1185	-0.448605	2.69455e-09
hsa-miR-524-5p	UTP15	84135	-0.44853	2.7129e-09
hsa-miR-137	GRHL3	57822	-0.448501	2.72018e-09
hsa-miR-590-3p	NUDT13	25961	-0.448479	2.7255e-09
hsa-miR-600	ZNF557	79230	-0.448467	2.72851e-09
hsa-miR-548f	RBBP8	5932	-0.448452	2.73239e-09
hsa-miR-383	DNMT3A	1788	-0.448424	2.7392e-09
hsa-miR-590-3p	MCTS1	28985	-0.447984	2.85087e-09
hsa-miR-122	IFITM5	387733	-0.44795	2.85962e-09
hsa-miR-346	NACC1	112939	-0.44793	2.86472e-09
hsa-miR-142-5p	SEC31B	25956	-0.447901	2.8724e-09
hsa-miR-339-5p	PEX16	9409	-0.447843	2.88743e-09
hsa-miR-675	USP54	159195	-0.447762	2.90876e-09
hsa-miR-148a	NCAM1	4684	-0.447644	2.94008e-09
hsa-miR-139-3p	SHOX2	6474	-0.44756	2.96252e-09
hsa-miR-485-5p	CD4	920	-0.447542	2.96723e-09
hsa-miR-556-5p	SCAPER	49855	-0.447466	2.98766e-09
hsa-miR-15a	CNTN3	5067	-0.447399	3.00583e-09
hsa-miR-125a-3p	MARCH4	57574	-0.447385	3.00976e-09
hsa-miR-593	C9orf41	138199	-0.447384	3.0101e-09
hsa-miR-675	SH2B1	25970	-0.44737	3.01369e-09
hsa-miR-346	HOXA7	3204	-0.447252	3.04615e-09
hsa-miR-548f	UTP15	84135	-0.447155	3.07293e-09
hsa-miR-15a	SGSM2	9905	-0.447152	3.07391e-09
hsa-miR-613	INCENP	3619	-0.447096	3.08936e-09
hsa-miR-346	NOM1	64434	-0.447009	3.11377e-09
hsa-miR-302d	TMF1	7110	-0.446909	3.14208e-09
hsa-miR-196a	DNM3	26052	-0.446905	3.14319e-09
hsa-miR-590-3p	SYT15	83849	-0.446896	3.14571e-09
hsa-miR-339-5p	DTX4	23220	-0.446873	3.15222e-09
hsa-miR-586	BCL10	8915	-0.446814	3.16919e-09
hsa-miR-339-5p	SRGAP3	9901	-0.446799	3.1736e-09
hsa-miR-346	MYCBP	26292	-0.44677	3.18167e-09
hsa-miR-524-5p	TTL	150465	-0.446706	3.20034e-09
hsa-miR-573	SLC25A24	29957	-0.446618	3.22569e-09
hsa-miR-125a-3p	FAIM2	23017	-0.446581	3.23656e-09
hsa-miR-586	C6orf115	58527	-0.446547	3.24655e-09
hsa-miR-938	SNX13	23161	-0.446542	3.248e-09
hsa-miR-148a	WNT10B	7480	-0.44651	3.25732e-09
hsa-miR-139-5p	SHPK	23729	-0.446479	3.26655e-09
hsa-miR-302d	AK2	204	-0.446443	3.27697e-09
hsa-miR-296-5p	PTPRT	11122	-0.446344	3.30654e-09
hsa-miR-936	LSM5	23658	-0.446073	3.38833e-09
hsa-miR-524-5p	IGFBP5	3488	-0.446057	3.39314e-09
hsa-miR-940	C9orf41	138199	-0.44604	3.39838e-09
hsa-miR-555	SMC4	10051	-0.445961	3.4227e-09
hsa-miR-139-5p	LIN9	286826	-0.445944	3.42791e-09
hsa-miR-1279	UTP15	84135	-0.445887	3.44538e-09
hsa-miR-628-5p	CDCA7L	55536	-0.445788	3.47639e-09
hsa-miR-600	LMNB1	4001	-0.445717	3.4986e-09
hsa-miR-302d	FKBP9	11328	-0.445709	3.50127e-09
hsa-miR-142-5p	APBB3	10307	-0.445676	3.51142e-09
hsa-miR-600	SRP19	6728	-0.44555	3.55156e-09
hsa-miR-590-3p	GOLGA6L9	440295	-0.445417	3.59423e-09
hsa-miR-139-3p	ZNF843	283933	-0.445414	3.59535e-09
hsa-miR-302d	CEP55	55165	-0.445305	3.63069e-09
hsa-miR-339-5p	NTRK2	4915	-0.445282	3.63835e-09
hsa-miR-302d	ESCO2	157570	-0.445246	3.65016e-09
hsa-miR-524-5p	COL3A1	1281	-0.445228	3.65583e-09
hsa-miR-339-5p	SYT15	83849	-0.445227	3.65625e-09
hsa-miR-362-3p	PTPRT	11122	-0.445199	3.66544e-09
hsa-miR-339-5p	FAM161B	145483	-0.445197	3.66613e-09
hsa-miR-628-5p	LSM12	124801	-0.44507	3.70822e-09
hsa-miR-142-5p	SHANK2	22941	-0.445031	3.72116e-09
hsa-miR-339-5p	CYP2E1	1571	-0.444978	3.73909e-09
hsa-miR-1301	MED26	9441	-0.444956	3.74642e-09
hsa-miR-628-5p	CDCA8	55143	-0.444707	3.83103e-09
hsa-miR-600	CASC5	57082	-0.444704	3.83206e-09
hsa-miR-485-5p	INCENP	3619	-0.444593	3.87031e-09
hsa-miR-220a	INCENP	3619	-0.444584	3.87366e-09
hsa-miR-571	IBSP	3381	-0.44445	3.92027e-09
hsa-miR-593	ARL13B	200894	-0.444443	3.92287e-09
hsa-miR-15a	CALN1	83698	-0.444389	3.94175e-09
hsa-miR-924	PPP1R15B	84919	-0.444338	3.95972e-09
hsa-miR-600	HEBP2	23593	-0.444286	3.9784e-09
hsa-miR-940	ZNF492	57615	-0.444281	3.9801e-09
hsa-miR-610	CSMD3	114788	-0.444152	4.02644e-09
hsa-miR-1246	AKAP6	9472	-0.443983	4.08775e-09
hsa-miR-296-5p	SLC6A17	388662	-0.443851	4.13624e-09
hsa-miR-524-5p	IBSP	3381	-0.443822	4.14695e-09
hsa-miR-524-5p	CASC5	57082	-0.443818	4.14871e-09
hsa-miR-646	PEX13	5194	-0.443815	4.14971e-09
hsa-miR-602	HIRA	7290	-0.4438	4.15536e-09
hsa-miR-1231	PCNX	22990	-0.443774	4.16505e-09
hsa-miR-675	SLC17A4	10050	-0.443531	4.25626e-09
hsa-miR-1301	LIN9	286826	-0.443493	4.27071e-09
hsa-miR-647	DCK	1633	-0.443487	4.27308e-09
hsa-miR-595	CKAP2	26586	-0.443425	4.29676e-09
hsa-miR-139-3p	ITGAM	3684	-0.443412	4.30196e-09
hsa-miR-15a	ARHGEF4	50649	-0.443344	4.32806e-09
hsa-miR-186	DOK6	220164	-0.442948	4.48366e-09
hsa-miR-122	LRP3	4037	-0.442701	4.58372e-09
hsa-miR-924	PLEK2	26499	-0.442656	4.60206e-09
hsa-miR-524-5p	CDCA7L	55536	-0.442639	4.60909e-09
hsa-miR-600	PPPDE1	51029	-0.442627	4.61393e-09
hsa-miR-590-3p	FAM161B	145483	-0.442496	4.66796e-09
hsa-miR-135b	ADRBK2	157	-0.442483	4.67343e-09
hsa-miR-586	PDLIM3	27295	-0.442369	4.72122e-09
hsa-miR-600	REXO2	25996	-0.442323	4.74049e-09
hsa-miR-936	UBE2H	7328	-0.442275	4.7611e-09
hsa-miR-924	ARAP3	64411	-0.442259	4.76776e-09
hsa-miR-938	RPS6KB1	6198	-0.442213	4.7874e-09
hsa-miR-595	SIKE1	80143	-0.442199	4.79301e-09
hsa-miR-512-5p	RPE	6120	-0.44218	4.80119e-09
hsa-miR-1255b	SPPL2B	56928	-0.442123	4.82589e-09
hsa-miR-1246	SLITRK5	26050	-0.442117	4.82824e-09
hsa-miR-524-5p	GABPB1	2553	-0.442093	4.8385e-09
hsa-miR-924	FBXL12	54850	-0.442033	4.86452e-09
hsa-miR-125a-3p	UROS	7390	-0.442018	4.87111e-09
hsa-miR-15a	ATRNL1	26033	-0.441983	4.8863e-09
hsa-miR-571	ZNF117	51351	-0.441855	4.94191e-09
hsa-miR-512-5p	FSTL1	11167	-0.441815	4.95973e-09
hsa-miR-1301	ERGIC1	57222	-0.441733	4.99582e-09
hsa-miR-139-3p	GJC1	10052	-0.441712	5.00543e-09
hsa-miR-656	EGFL8	80864	-0.441706	5.00815e-09
hsa-miR-15a	USP20	10868	-0.441702	5.00973e-09
hsa-miR-524-5p	ARPC5	10092	-0.441632	5.041e-09
hsa-miR-600	ZNF259	8882	-0.441552	5.07688e-09
hsa-miR-1301	CACNA1E	777	-0.441542	5.08155e-09
hsa-miR-193a-3p	CRIP3	401262	-0.441514	5.09401e-09
hsa-miR-586	SLC16A1	6566	-0.441482	5.10839e-09
hsa-miR-544	ZAK	51776	-0.441472	5.11327e-09
hsa-miR-196a	EZH1	2145	-0.441435	5.12993e-09
hsa-miR-551b	NTRK2	4915	-0.441417	5.13826e-09
hsa-miR-548f	FAM126A	84668	-0.44136	5.164e-09
hsa-miR-302d	RCAN1	1827	-0.441348	5.16954e-09
hsa-miR-600	TMEM194A	23306	-0.441278	5.20208e-09
hsa-miR-1246	FAM133A	286499	-0.441254	5.21302e-09
hsa-miR-924	DNAJB11	51726	-0.44124	5.21965e-09
hsa-miR-512-5p	EYA4	2070	-0.441211	5.23276e-09
hsa-miR-600	HNRNPH1	3187	-0.441183	5.24589e-09
hsa-miR-302d	ZAK	51776	-0.441126	5.2725e-09
hsa-miR-524-5p	KCNJ15	3772	-0.44108	5.29423e-09
hsa-miR-214	PPP2R5D	5528	-0.441069	5.29928e-09
hsa-miR-139-3p	RHBDL1	9028	-0.441039	5.31358e-09
hsa-miR-346	GRB10	2887	-0.441034	5.31579e-09
hsa-miR-504	AK2	204	-0.441018	5.32331e-09
hsa-miR-512-3p	NRP1	8829	-0.440955	5.35324e-09
hsa-miR-936	C13orf23	80209	-0.440918	5.37047e-09
hsa-miR-1246	TMEM170B	100113407	-0.440807	5.42391e-09
hsa-miR-548f	ATP1B3	483	-0.440734	5.45902e-09
hsa-miR-938	ZCCHC11	23318	-0.440673	5.48864e-09
hsa-miR-125a-3p	TCEAL6	158931	-0.440558	5.54478e-09
hsa-miR-139-5p	NXT1	29107	-0.440394	5.62575e-09
hsa-let-7a*	NCAM1	4684	-0.440391	5.62717e-09
hsa-miR-142-5p	NFX1	4799	-0.440361	5.6422e-09
hsa-miR-139-3p	HIST1H4K	8362	-0.440305	5.66995e-09
hsa-miR-1246	GRM1	2911	-0.440168	5.7395e-09
hsa-miR-139-5p	ZNF843	283933	-0.440016	5.81674e-09
hsa-miR-302d	FAM129A	116496	-0.439984	5.83317e-09
hsa-miR-886-5p	C5orf38	153571	-0.439946	5.853e-09
hsa-miR-524-5p	KIF15	56992	-0.439946	5.85319e-09
hsa-miR-936	DR1	1810	-0.439886	5.88399e-09
hsa-miR-657	RAB5C	5878	-0.439818	5.91974e-09
hsa-miR-628-5p	TPX2	22974	-0.439803	5.92747e-09
hsa-miR-339-5p	CYP46A1	10858	-0.439753	5.95333e-09
hsa-miR-148a	SHANK2	22941	-0.439749	5.9557e-09
hsa-miR-17*	MADD	8567	-0.439648	6.00897e-09
hsa-miR-593	TTC39B	158219	-0.439604	6.03242e-09
hsa-miR-513c	INCENP	3619	-0.439597	6.03592e-09
hsa-miR-346	POLD3	10714	-0.439544	6.06455e-09
hsa-miR-125a-3p	KIF1A	547	-0.43954	6.06635e-09
hsa-miR-142-5p	NTRK2	4915	-0.439507	6.08408e-09
hsa-miR-363	DTX4	23220	-0.439495	6.09067e-09
hsa-let-7c*	C1orf135	79000	-0.439451	6.11458e-09
hsa-miR-127-5p	JHDM1D	80853	-0.439441	6.11966e-09
hsa-miR-384	PFDN6	10471	-0.439403	6.14014e-09
hsa-miR-1254	CKAP4	10970	-0.439396	6.14399e-09
hsa-miR-383	CASP2	835	-0.43931	6.19064e-09
hsa-miR-10a	CTBP2	1488	-0.439187	6.25837e-09
hsa-miR-524-5p	FKBP10	60681	-0.439135	6.28687e-09
hsa-miR-135a*	SBNO2	22904	-0.439118	6.29634e-09
hsa-miR-504	CD248	57124	-0.439079	6.3182e-09
hsa-miR-924	COL1A1	1277	-0.43893	6.40175e-09
hsa-miR-590-3p	GOLGA8A	23015	-0.438877	6.43135e-09
hsa-miR-1246	CSRNP3	80034	-0.438814	6.46746e-09
hsa-miR-938	FSTL1	11167	-0.43876	6.49823e-09
hsa-miR-1246	CCNY	219771	-0.438759	6.49865e-09
hsa-miR-339-5p	SPOCK2	9806	-0.438727	6.51679e-09
hsa-miR-383	SOD2	6648	-0.438679	6.54469e-09
hsa-miR-129-5p	LAMC1	3915	-0.438585	6.5991e-09
hsa-miR-600	ODF2	4957	-0.43857	6.60788e-09
hsa-miR-423-5p	ZC3H7B	23264	-0.43854	6.62522e-09
hsa-miR-214	ERC2	26059	-0.438539	6.62542e-09
hsa-miR-524-5p	THRAP3	9967	-0.438492	6.65331e-09
hsa-miR-544	MEOX2	4223	-0.438464	6.66943e-09
hsa-miR-593	TNFAIP8	25816	-0.438447	6.67942e-09
hsa-miR-339-5p	GABBR2	9568	-0.438436	6.686e-09
hsa-miR-938	CCNG1	900	-0.438351	6.73624e-09
hsa-miR-339-5p	ASB13	79754	-0.438343	6.74096e-09
hsa-miR-199b-5p	ERBB4	2066	-0.438338	6.74399e-09
hsa-let-7c	TK1	7083	-0.438248	6.79716e-09
hsa-miR-142-5p	PHYHIPL	84457	-0.438243	6.80054e-09
hsa-miR-139-5p	CCNB1	891	-0.438219	6.81499e-09
hsa-miR-569	LMNB1	4001	-0.438103	6.88468e-09
hsa-miR-524-5p	STYX	6815	-0.438033	6.92706e-09
hsa-miR-628-5p	FAM104A	84923	-0.438017	6.93653e-09
hsa-miR-595	PRPF38B	55119	-0.437944	6.98108e-09
hsa-miR-504	TMEM194A	23306	-0.437868	7.02818e-09
hsa-miR-600	STT3A	3703	-0.437832	7.0501e-09
hsa-miR-15a	SPHKAP	80309	-0.437832	7.05031e-09
hsa-miR-924	CHI3L1	1116	-0.437818	7.05873e-09
hsa-miR-339-5p	KSR2	283455	-0.437813	7.06205e-09
hsa-miR-362-3p	SGSM1	129049	-0.437764	7.09253e-09
hsa-miR-524-5p	ARL4A	10124	-0.437454	7.28786e-09
hsa-miR-512-5p	SMARCE1	6605	-0.437435	7.30019e-09
hsa-miR-15a	CLIC5	53405	-0.437295	7.39008e-09
hsa-miR-139-5p	GJC1	10052	-0.437291	7.39241e-09
hsa-miR-519e	RBBP8	5932	-0.437124	7.50125e-09
hsa-miR-199b-5p	DNHD1	144132	-0.437049	7.55115e-09
hsa-miR-139-3p	TSPAN10	83882	-0.436953	7.61476e-09
hsa-miR-184	TROAP	10024	-0.436938	7.62469e-09
hsa-miR-924	C8orf48	157773	-0.436887	7.65849e-09
hsa-miR-583	BTN2A1	11120	-0.436744	7.75527e-09
hsa-miR-504	GRB10	2887	-0.436727	7.76684e-09
hsa-miR-586	SMC4	10051	-0.436692	7.79051e-09
hsa-miR-15a	VPS33B	26276	-0.436691	7.7912e-09
hsa-miR-199b-5p	NCAM1	4684	-0.436657	7.81424e-09
hsa-miR-214	PTPRT	11122	-0.436497	7.92428e-09
hsa-miR-504	CENPN	55839	-0.436415	7.98104e-09
hsa-miR-196a	DNAJC12	56521	-0.436377	8.00766e-09
hsa-miR-362-3p	OPRK1	4986	-0.436344	8.03118e-09
hsa-miR-600	EZH2	2146	-0.436255	8.09327e-09
hsa-miR-586	DYRK3	8444	-0.436236	8.1069e-09
hsa-miR-367	SH3GLB1	51100	-0.43622	8.11842e-09
hsa-miR-1246	FAM168B	130074	-0.436216	8.12087e-09
hsa-miR-510	NACC1	112939	-0.436097	8.20564e-09
hsa-miR-186	ATP9A	10079	-0.436093	8.20884e-09
hsa-miR-346	COL6A1	1291	-0.436063	8.23029e-09
hsa-miR-148a	SLC1A4	6509	-0.435867	8.37183e-09
hsa-miR-524-5p	XRCC5	7520	-0.435675	8.5136e-09
hsa-miR-586	AK2	204	-0.435667	8.51921e-09
hsa-miR-938	SMC6	79677	-0.435593	8.5744e-09
hsa-miR-17*	WNT10B	7480	-0.435583	8.58219e-09
hsa-miR-15a	HTR2A	3356	-0.43557	8.59146e-09
hsa-miR-129-5p	IL1RN	3557	-0.43557	8.5915e-09
hsa-miR-924	BCAT1	586	-0.435179	8.88927e-09
hsa-miR-600	IGF2BP3	10643	-0.435144	8.91622e-09
hsa-miR-383	C21orf58	54058	-0.435097	8.95282e-09
hsa-miR-924	CARD16	114769	-0.435081	8.96523e-09
hsa-miR-200a	CSMD3	114788	-0.435061	8.9811e-09
hsa-miR-1231	ZIC1	7545	-0.435036	9.00043e-09
hsa-miR-139-3p	ORAI1	84876	-0.434971	9.05155e-09
hsa-miR-548d-5p	IGFBP2	3485	-0.434967	9.0546e-09
hsa-miR-1245	GJC1	10052	-0.434876	9.12669e-09
hsa-miR-485-5p	ARL2BP	23568	-0.434796	9.19022e-09
hsa-miR-593	ZAK	51776	-0.434736	9.23769e-09
hsa-miR-1246	CADM2	253559	-0.434635	9.31904e-09
hsa-miR-363	HAS1	3036	-0.434574	9.36909e-09
hsa-miR-542-3p	RAB6B	51560	-0.434547	9.39125e-09
hsa-miR-154*	PRTG	283659	-0.434529	9.40532e-09
hsa-miR-214	RPRM	56475	-0.434514	9.41781e-09
hsa-miR-142-5p	GLUD2	2747	-0.434458	9.46396e-09
hsa-miR-142-5p	FUT9	10690	-0.434433	9.4844e-09
hsa-miR-302d	DERL2	51009	-0.434418	9.49666e-09
hsa-miR-548f	DEPDC1	55635	-0.434382	9.52667e-09
hsa-miR-940	SLC30A6	55676	-0.434381	9.52692e-09
hsa-miR-628-5p	C1orf77	26097	-0.434344	9.55799e-09
hsa-miR-524-5p	FAM129A	116496	-0.434292	9.60075e-09
hsa-miR-362-3p	ATRNL1	26033	-0.434259	9.62892e-09
hsa-miR-148a	C15orf17	57184	-0.434253	9.63316e-09
hsa-miR-450a	SGIP1	84251	-0.434067	9.78975e-09
hsa-miR-135a*	KDELR1	10945	-0.434037	9.81545e-09
hsa-miR-524-5p	C1orf135	79000	-0.434013	9.83623e-09
hsa-miR-548d-5p	CD4	920	-0.433851	9.97488e-09
hsa-miR-600	DPH3	285381	-0.433788	1.00299e-08
hsa-miR-524-5p	FLYWCH2	114984	-0.433662	1.01392e-08
hsa-miR-148a	KSR2	283455	-0.433659	1.01419e-08
hsa-miR-524-5p	SHFM1	7979	-0.433652	1.01486e-08
hsa-miR-186	CRY2	1408	-0.43364	1.01586e-08
hsa-miR-410	ANKFN1	162282	-0.433616	1.01802e-08
hsa-miR-383	IFI30	10437	-0.433603	1.01912e-08
hsa-miR-622	BCL10	8915	-0.433429	1.03464e-08
hsa-miR-938	YOD1	55432	-0.433407	1.03656e-08
hsa-miR-139-3p	CENPO	79172	-0.433278	1.0482e-08
hsa-miR-139-5p	MYCBP	26292	-0.433258	1.05e-08
hsa-miR-595	ZNF813	126017	-0.43321	1.05437e-08
hsa-miR-148a	NUMA1	4926	-0.433143	1.0605e-08
hsa-miR-148a	NTRK2	4915	-0.43312	1.06261e-08
hsa-miR-141	SYT15	83849	-0.433106	1.06389e-08
hsa-miR-139-5p	FKBP10	60681	-0.43308	1.06626e-08
hsa-miR-622	IER5	51278	-0.43307	1.06726e-08
hsa-miR-571	NUSAP1	51203	-0.433069	1.06727e-08
hsa-miR-924	PRKD3	23683	-0.433052	1.0689e-08
hsa-miR-590-3p	SH2D1B	117157	-0.433041	1.0699e-08
hsa-miR-524-5p	SH3GLB1	51100	-0.433039	1.07007e-08
hsa-miR-142-5p	KIF6	221458	-0.432988	1.07477e-08
hsa-miR-15a	TUB	7275	-0.432973	1.07619e-08
hsa-miR-1301	SMURF1	57154	-0.432961	1.07732e-08
hsa-miR-122	PBOV1	59351	-0.432858	1.08694e-08
hsa-miR-622	H2AFV	94239	-0.432827	1.08986e-08
hsa-miR-936	HMGN4	10473	-0.432805	1.09196e-08
hsa-miR-524-5p	HOXC8	3224	-0.432756	1.09654e-08
hsa-miR-142-5p	KIF3A	11127	-0.43266	1.10568e-08
hsa-miR-339-3p	GDF10	2662	-0.432652	1.10646e-08
hsa-miR-590-3p	CRY2	1408	-0.43265	1.10665e-08
hsa-miR-363	OPRK1	4986	-0.432561	1.11516e-08
hsa-miR-346	PLAT	5327	-0.432495	1.1215e-08
hsa-miR-509-3p	MEX3D	399664	-0.432483	1.12272e-08
hsa-miR-383	PLEKHA4	57664	-0.432442	1.12665e-08
hsa-miR-628-5p	PABPC3	5042	-0.432393	1.1314e-08
hsa-miR-504	SDC1	6382	-0.43238	1.13273e-08
hsa-miR-551b	ATP9A	10079	-0.432342	1.13641e-08
hsa-miR-602	SH3BP5L	80851	-0.432219	1.14856e-08
hsa-miR-323-3p	PRTG	283659	-0.432212	1.14918e-08
hsa-miR-524-5p	NUF2	83540	-0.432165	1.15392e-08
hsa-miR-302d	COL5A1	1289	-0.432102	1.16021e-08
hsa-miR-10b	IGSF1	3547	-0.432056	1.16477e-08
hsa-miR-15a	ANKRD13D	338692	-0.432052	1.16514e-08
hsa-miR-339-5p	UNC80	285175	-0.432019	1.16852e-08
hsa-miR-548d-5p	SLC25A24	29957	-0.431924	1.17804e-08
hsa-miR-875-3p	DEPDC1	55635	-0.431923	1.17814e-08
hsa-miR-122	C14orf43	91748	-0.431906	1.17991e-08
hsa-miR-184	TMEM158	25907	-0.431674	1.2037e-08
hsa-miR-524-5p	GNS	2799	-0.431621	1.20917e-08
hsa-miR-936	CBWD5	220869	-0.431528	1.21889e-08
hsa-miR-590-3p	KLHDC1	122773	-0.431462	1.22587e-08
hsa-miR-122	CMIP	80790	-0.431432	1.22905e-08
hsa-miR-186	GRIN3A	116443	-0.431257	1.24758e-08
hsa-miR-196a	SNAP91	9892	-0.431196	1.25419e-08
hsa-miR-1246	DSTYK	25778	-0.431143	1.25992e-08
hsa-miR-142-5p	HMP19	51617	-0.431132	1.26112e-08
hsa-miR-15a	BCR	613	-0.431073	1.26747e-08
hsa-miR-548d-5p	GRPEL2	134266	-0.431065	1.2683e-08
hsa-miR-675	SCG3	29106	-0.43105	1.26996e-08
hsa-miR-924	COL4A1	1282	-0.431043	1.27079e-08
hsa-miR-383	HTRA3	94031	-0.431013	1.27405e-08
hsa-miR-199a-5p	CSDC2	27254	-0.431012	1.27416e-08
hsa-miR-600	DPY19L1	23333	-0.431006	1.2748e-08
hsa-miR-555	RELL1	768211	-0.430965	1.27932e-08
hsa-miR-593	KIF11	3832	-0.43091	1.28534e-08
hsa-miR-657	LMNB2	84823	-0.430904	1.28601e-08
hsa-miR-142-5p	GRM1	2911	-0.430883	1.28837e-08
hsa-miR-1301	PHF19	26147	-0.430875	1.28918e-08
hsa-miR-573	HEBP2	23593	-0.430759	1.3021e-08
hsa-miR-1246	FAM190B	54462	-0.430694	1.30932e-08
hsa-miR-1246	HLF	3131	-0.430687	1.31012e-08
hsa-miR-586	HEBP2	23593	-0.43065	1.31429e-08
hsa-miR-573	ZAK	51776	-0.430586	1.32152e-08
hsa-miR-600	SEC22B	9554	-0.430566	1.3238e-08
hsa-miR-126	GDF10	2662	-0.430537	1.32706e-08
hsa-miR-346	CLSPN	63967	-0.430529	1.32805e-08
hsa-miR-512-3p	TMF1	7110	-0.430519	1.3291e-08
hsa-miR-940	ARID1B	57492	-0.430509	1.33031e-08
hsa-miR-504	PALM2-AKAP2	445815	-0.4305	1.33127e-08
hsa-miR-148a	PIK3IP1	113791	-0.43048	1.33361e-08
hsa-miR-593	TMEM194A	23306	-0.430459	1.33596e-08
hsa-miR-18b*	FKBP10	60681	-0.430424	1.34001e-08
hsa-miR-593	SH3GLB1	51100	-0.430313	1.3528e-08
hsa-miR-532-3p	C10orf95	79946	-0.430308	1.35344e-08
hsa-miR-886-5p	VPS13D	55187	-0.430271	1.35771e-08
hsa-miR-15a	KNDC1	85442	-0.430261	1.35881e-08
hsa-miR-422a	E2F7	144455	-0.430198	1.36616e-08
hsa-miR-524-5p	CHPF2	54480	-0.430119	1.37544e-08
hsa-miR-15a	C14orf37	145407	-0.430088	1.37908e-08
hsa-miR-127-5p	CSMD3	114788	-0.43006	1.38237e-08
hsa-miR-15a	KCNG3	170850	-0.429931	1.39772e-08
hsa-miR-938	MYCBP	26292	-0.429888	1.40297e-08
hsa-miR-509-3p	TWIST1	7291	-0.429887	1.40302e-08
hsa-miR-129-5p	FTHL17	53940	-0.429823	1.41078e-08
hsa-miR-142-5p	FAM190B	54462	-0.429808	1.41259e-08
hsa-miR-339-3p	RAB6B	51560	-0.429637	1.43337e-08
hsa-miR-139-5p	TAGLN2	8407	-0.42962	1.43541e-08
hsa-miR-504	ZNF320	162967	-0.429559	1.44289e-08
hsa-miR-938	SCFD1	23256	-0.429493	1.45111e-08
hsa-miR-555	SH3GLB1	51100	-0.429463	1.45486e-08
hsa-miR-302d	ARL1	400	-0.429442	1.45739e-08
hsa-miR-302d	SFT2D2	375035	-0.42937	1.46646e-08
hsa-miR-524-5p	PGBD2	267002	-0.42935	1.46893e-08
hsa-miR-362-3p	DOK6	220164	-0.42934	1.47014e-08
hsa-miR-1255b	DNMT3A	1788	-0.429336	1.47065e-08
hsa-miR-485-5p	PRKRIP1	79706	-0.429272	1.47877e-08
hsa-miR-139-5p	ZNF593	51042	-0.429204	1.48737e-08
hsa-miR-1246	NRXN1	9378	-0.429181	1.49027e-08
hsa-miR-485-5p	CNFN	84518	-0.429172	1.49133e-08
hsa-miR-142-5p	CADM2	253559	-0.429165	1.49223e-08
hsa-miR-524-5p	RCAN1	1827	-0.429164	1.49242e-08
hsa-miR-296-5p	TUB	7275	-0.429162	1.49272e-08
hsa-miR-647	ZNF319	57567	-0.429161	1.49276e-08
hsa-miR-135b	TET3	200424	-0.429124	1.49745e-08
hsa-miR-602	AIP	9049	-0.429054	1.50645e-08
hsa-miR-657	C1orf144	26099	-0.429039	1.50843e-08
hsa-miR-548d-5p	PDCD5	9141	-0.429013	1.5117e-08
hsa-miR-940	UTP15	84135	-0.42896	1.51856e-08
hsa-miR-924	HMGB2	3148	-0.428925	1.52311e-08
hsa-miR-129-5p	DPYD	1806	-0.428879	1.52909e-08
hsa-miR-142-5p	CYP24A1	1591	-0.428875	1.52962e-08
hsa-miR-122	SCRT2	85508	-0.428861	1.5315e-08
hsa-miR-544	ARL13B	200894	-0.428826	1.53609e-08
hsa-miR-524-5p	CDCA8	55143	-0.428817	1.53719e-08
hsa-miR-637	ZNF367	195828	-0.42878	1.54213e-08
hsa-miR-15a	REPS2	9185	-0.428766	1.54394e-08
hsa-miR-346	KIF2C	11004	-0.42873	1.54871e-08
hsa-miR-524-5p	TIMELESS	8914	-0.428687	1.55435e-08
hsa-miR-578	RPLP1	6176	-0.428644	1.55999e-08
hsa-miR-139-5p	SDC1	6382	-0.428605	1.5652e-08
hsa-miR-590-3p	C5orf56	441108	-0.428553	1.57217e-08
hsa-miR-586	CDC27	996	-0.428462	1.58434e-08
hsa-miR-129-5p	COL5A1	1289	-0.428379	1.59569e-08
hsa-miR-485-5p	PIAS4	51588	-0.428325	1.60297e-08
hsa-miR-940	MSN	4478	-0.428282	1.60886e-08
hsa-miR-142-5p	FSD1L	83856	-0.428135	1.62909e-08
hsa-miR-886-5p	TSC2	7249	-0.428129	1.6299e-08
hsa-miR-362-3p	CNTN3	5067	-0.427998	1.64821e-08
hsa-miR-127-5p	LIX1	167410	-0.427991	1.64916e-08
hsa-miR-127-5p	ADAMTSL3	57188	-0.427981	1.65054e-08
hsa-miR-571	MELK	9833	-0.427949	1.65508e-08
hsa-miR-15a	CYP2E1	1571	-0.42786	1.66765e-08
hsa-miR-590-3p	GCG	2641	-0.427789	1.67767e-08
hsa-miR-593	DNMT3A	1788	-0.42774	1.68469e-08
hsa-miR-127-5p	IL17D	53342	-0.427738	1.68494e-08
hsa-miR-524-5p	C1orf187	374946	-0.427669	1.69485e-08
hsa-miR-504	ESAM	90952	-0.427651	1.69745e-08
hsa-miR-940	ZNF468	90333	-0.427616	1.70253e-08
hsa-miR-1246	KIF3A	11127	-0.427572	1.70891e-08
hsa-miR-493*	C14orf102	55051	-0.427567	1.70967e-08
hsa-miR-339-3p	USP20	10868	-0.427557	1.711e-08
hsa-miR-142-5p	RTN1	6252	-0.427476	1.72291e-08
hsa-miR-512-3p	FAM129A	116496	-0.427446	1.72727e-08
hsa-miR-139-3p	NFASC	23114	-0.427418	1.73136e-08
hsa-miR-1301	TAGLN2	8407	-0.427222	1.76043e-08
hsa-miR-595	CCDC126	90693	-0.427165	1.76892e-08
hsa-miR-556-5p	USH1G	124590	-0.427152	1.77089e-08
hsa-miR-135a	CLDN8	9073	-0.427144	1.77201e-08
hsa-miR-384	LIMK1	3984	-0.426988	1.79559e-08
hsa-miR-675	GRM1	2911	-0.426982	1.79649e-08
hsa-miR-524-5p	GRPEL2	134266	-0.426954	1.8008e-08
hsa-miR-542-3p	EFR3A	23167	-0.426922	1.80567e-08
hsa-miR-555	LAMC1	3915	-0.426912	1.80723e-08
hsa-miR-595	CEP76	79959	-0.426896	1.80975e-08
hsa-miR-593	C11orf63	79864	-0.426841	1.81816e-08
hsa-miR-548f	ECT2	1894	-0.426819	1.82152e-08
hsa-miR-296-5p	TEF	7008	-0.426771	1.82887e-08
hsa-miR-551b	EXD3	54932	-0.426771	1.82897e-08
hsa-miR-148a	PPM1L	151742	-0.426736	1.83431e-08
hsa-miR-675	LHFPL1	340596	-0.426717	1.83732e-08
hsa-miR-573	BTG3	10950	-0.42666	1.84619e-08
hsa-miR-142-5p	ANKRD29	147463	-0.42656	1.86183e-08
hsa-miR-940	TRIM73	375593	-0.426553	1.86297e-08
hsa-miR-129-5p	COL1A1	1277	-0.426541	1.86487e-08
hsa-miR-127-5p	SFRP2	6423	-0.426539	1.86527e-08
hsa-miR-600	RRP1B	23076	-0.426479	1.87475e-08
hsa-miR-199b-5p	RASSF4	83937	-0.4264	1.88723e-08
hsa-miR-675	FAM73A	374986	-0.426387	1.88925e-08
hsa-miR-610	UPP2	151531	-0.426306	1.90231e-08
hsa-miR-590-3p	SYT10	341359	-0.426281	1.90636e-08
hsa-miR-512-5p	FAM126A	84668	-0.426197	1.91999e-08
hsa-miR-622	NEK2	4751	-0.426195	1.92022e-08
hsa-miR-217	ARHGEF17	9828	-0.426178	1.92301e-08
hsa-miR-196a	KCTD4	386618	-0.426167	1.92471e-08
hsa-miR-525-5p	C9orf30	91283	-0.426149	1.92767e-08
hsa-miR-647	PRMT6	55170	-0.426137	1.92963e-08
hsa-miR-504	TP53RK	112858	-0.426131	1.93058e-08
hsa-miR-367	ZDHHC5	25921	-0.426091	1.93724e-08
hsa-miR-127-5p	DTX4	23220	-0.426056	1.94299e-08
hsa-miR-628-5p	PTN	5764	-0.426014	1.94989e-08
hsa-miR-142-5p	KCNQ5	56479	-0.425901	1.96844e-08
hsa-miR-367	TPM3	7170	-0.425853	1.97644e-08
hsa-miR-600	CHI3L1	1116	-0.425834	1.97975e-08
hsa-miR-196a	GRIN3A	116443	-0.425816	1.98272e-08
hsa-miR-524-5p	ATP1B3	483	-0.425804	1.98472e-08
hsa-miR-346	NPNT	255743	-0.425748	1.99406e-08
hsa-miR-1246	RABGAP1	23637	-0.425701	2.00208e-08
hsa-miR-548f	TMF1	7110	-0.425697	2.00267e-08
hsa-miR-214	ZNF821	55565	-0.425651	2.01054e-08
hsa-miR-129-5p	SFT2D2	375035	-0.425642	2.01194e-08
hsa-miR-548f	NEK2	4751	-0.425536	2.03008e-08
hsa-miR-938	MTR	4548	-0.425428	2.04858e-08
hsa-miR-1184	SH3GLB1	51100	-0.425407	2.05219e-08
hsa-let-7a*	WNK2	65268	-0.425394	2.05446e-08
hsa-miR-551b	KIF1A	547	-0.425344	2.06322e-08
hsa-miR-139-5p	HOXB2	3212	-0.425297	2.07135e-08
hsa-miR-590-3p	PARK2	5071	-0.425156	2.09608e-08
hsa-miR-139-3p	LCE1A	353131	-0.425119	2.10261e-08
hsa-miR-600	UMPS	7372	-0.425117	2.10309e-08
hsa-miR-595	LAMC1	3915	-0.42511	2.10424e-08
hsa-miR-339-5p	FAM155A	728215	-0.424918	2.13849e-08
hsa-miR-186	OPRK1	4986	-0.424913	2.13944e-08
hsa-miR-512-5p	MMP14	4323	-0.42486	2.14902e-08
hsa-miR-367	ARL1	400	-0.424838	2.15298e-08
hsa-miR-938	MOBKL1A	92597	-0.424814	2.1573e-08
hsa-miR-129-5p	PTX3	5806	-0.424812	2.15762e-08
hsa-miR-15a	TRAK1	22906	-0.424797	2.16043e-08
hsa-miR-675	C21orf2	755	-0.424769	2.16545e-08
hsa-miR-142-5p	IGSF1	3547	-0.424706	2.17698e-08
hsa-miR-600	TP53RK	112858	-0.424543	2.2071e-08
hsa-miR-524-5p	SNIP1	79753	-0.424494	2.21611e-08
hsa-miR-339-5p	NRXN1	9378	-0.424488	2.21731e-08
hsa-miR-520e	PDLIM3	27295	-0.42433	2.2469e-08
hsa-miR-485-5p	C17orf39	79018	-0.424299	2.25281e-08
hsa-miR-940	UBQLNL	143630	-0.42429	2.25436e-08
hsa-miR-346	SFRP4	6424	-0.424272	2.25781e-08
hsa-miR-595	MFAP3	4238	-0.424188	2.27378e-08
hsa-miR-556-5p	UNC80	285175	-0.424102	2.29033e-08
hsa-miR-520e	PPA2	27068	-0.424059	2.29865e-08
hsa-miR-362-3p	PLCB1	23236	-0.424048	2.30063e-08
hsa-miR-139-3p	MTMR11	10903	-0.424048	2.30076e-08
hsa-miR-137	SOX21	11166	-0.424044	2.30146e-08
hsa-miR-142-5p	ERBB4	2066	-0.424037	2.30281e-08
hsa-miR-938	GABPB1	2553	-0.423977	2.31444e-08
hsa-miR-924	DNAL1	83544	-0.423905	2.32839e-08
hsa-miR-520e	GORASP2	26003	-0.423893	2.3308e-08
hsa-miR-139-3p	HOXA7	3204	-0.423887	2.33196e-08
hsa-miR-938	FAM114A1	92689	-0.423854	2.33841e-08
hsa-miR-595	TMEM194A	23306	-0.423823	2.34451e-08
hsa-miR-126	CUTC	51076	-0.423816	2.34583e-08
hsa-miR-363	PDE1A	5136	-0.423779	2.35324e-08
hsa-miR-1246	DNM3	26052	-0.423725	2.36386e-08
hsa-miR-595	H2AFV	94239	-0.423703	2.36825e-08
hsa-miR-524-5p	CA13	377677	-0.423676	2.37352e-08
hsa-miR-524-5p	TMEM209	84928	-0.423607	2.38744e-08
hsa-miR-520e	RSRC2	65117	-0.423517	2.40535e-08
hsa-miR-1246	FAM45A	404636	-0.42349	2.41083e-08
hsa-miR-362-3p	SH3GL2	6456	-0.423487	2.41156e-08
hsa-miR-524-5p	FAM64A	54478	-0.42329	2.45161e-08
hsa-miR-595	PPIL4	85313	-0.423239	2.462e-08
hsa-miR-139-5p	MED26	9441	-0.42322	2.46589e-08
hsa-miR-16-1*	C10orf28	27291	-0.423177	2.47483e-08
hsa-miR-184	UBE2C	11065	-0.423172	2.47594e-08
hsa-miR-886-5p	TAZ	6901	-0.423157	2.47905e-08
hsa-miR-148a	PITRM1	10531	-0.423114	2.488e-08
hsa-miR-302d	PLIN2	123	-0.423083	2.49442e-08
hsa-miR-545	SEPT9	10801	-0.422934	2.52564e-08
hsa-miR-600	TMED5	50999	-0.422905	2.53183e-08
hsa-miR-524-5p	TRIM24	8805	-0.422869	2.53954e-08
hsa-miR-938	FAM129A	116496	-0.422864	2.54049e-08
hsa-miR-649	MRPL22	29093	-0.422843	2.54506e-08
hsa-miR-127-5p	GCLC	2729	-0.422836	2.5464e-08
hsa-miR-524-5p	ICMT	23463	-0.422736	2.56784e-08
hsa-miR-590-3p	USP34	9736	-0.422733	2.5684e-08
hsa-miR-363	GRM1	2911	-0.422716	2.5721e-08
hsa-miR-571	TDRD10	126668	-0.422583	2.60077e-08
hsa-miR-490-3p	STEAP3	55240	-0.422538	2.61061e-08
hsa-miR-938	CBR4	84869	-0.422522	2.61419e-08
hsa-miR-544	GAS2L3	283431	-0.422513	2.61609e-08
hsa-miR-586	ECT2	1894	-0.42244	2.63212e-08
hsa-miR-524-5p	KCNE4	23704	-0.422303	2.66239e-08
hsa-miR-139-5p	HMGB2	3148	-0.422263	2.67114e-08
hsa-miR-524-5p	MYO5B	4645	-0.422207	2.68379e-08
hsa-miR-346	DIAPH1	1729	-0.422131	2.70083e-08
hsa-miR-524-5p	DTL	51514	-0.422114	2.70475e-08
hsa-miR-346	IGFBP5	3488	-0.422107	2.70614e-08
hsa-miR-220a	CHTF8	54921	-0.422074	2.71363e-08
hsa-miR-524-5p	ADM	133	-0.422074	2.71376e-08
hsa-miR-15a	ERC2	26059	-0.422037	2.722e-08
hsa-miR-302d	CLIC1	1192	-0.42193	2.74649e-08
hsa-miR-346	C1RL	51279	-0.421919	2.7489e-08
hsa-miR-886-5p	C16orf79	283870	-0.421846	2.76567e-08
hsa-miR-938	HBS1L	10767	-0.421797	2.77716e-08
hsa-miR-548f	WEE1	7465	-0.421728	2.79317e-08
hsa-miR-542-3p	ATRNL1	26033	-0.421721	2.79457e-08
hsa-miR-600	ARF6	382	-0.421652	2.81082e-08
hsa-miR-1246	KSR2	283455	-0.42143	2.86329e-08
hsa-miR-302d	THBS2	7058	-0.421395	2.87162e-08
hsa-miR-590-3p	CSMD1	64478	-0.42137	2.87764e-08
hsa-miR-583	C5orf22	55322	-0.421359	2.88006e-08
hsa-miR-544	PRPF38B	55119	-0.421299	2.89458e-08
hsa-miR-142-5p	CALN1	83698	-0.421246	2.90731e-08
hsa-miR-1182	MMP14	4323	-0.421097	2.94364e-08
hsa-miR-142-5p	DNM3	26052	-0.421017	2.96315e-08
hsa-miR-938	YES1	7525	-0.420869	2.99993e-08
hsa-miR-126	L2HGDH	79944	-0.420802	3.01665e-08
hsa-miR-595	CBR4	84869	-0.420776	3.0232e-08
hsa-miR-450a	PLEKHA1	59338	-0.420747	3.03041e-08
hsa-miR-628-5p	EXOSC3	51010	-0.420721	3.03686e-08
hsa-miR-122	CYP2W1	54905	-0.420707	3.04059e-08
hsa-miR-15a	HABP4	22927	-0.420688	3.04534e-08
hsa-miR-346	SERPINH1	871	-0.420673	3.04914e-08
hsa-miR-148a	OPHN1	4983	-0.420645	3.05609e-08
hsa-miR-141	PLCH2	9651	-0.420638	3.05793e-08
hsa-miR-139-5p	TTK	7272	-0.420634	3.05888e-08
hsa-miR-22	SFRP2	6423	-0.420611	3.06481e-08
hsa-miR-196a	AGXT2L1	64850	-0.420469	3.10113e-08
hsa-miR-524-5p	STX2	2054	-0.420454	3.10495e-08
hsa-miR-924	DNMT3A	1788	-0.420423	3.11288e-08
hsa-miR-620	PIM1	5292	-0.420404	3.11778e-08
hsa-miR-423-5p	STK40	83931	-0.420262	3.15478e-08
hsa-miR-15a	FAIM2	23017	-0.420261	3.15505e-08
hsa-miR-622	CEBPG	1054	-0.420244	3.15945e-08
hsa-miR-142-5p	GALNT13	114805	-0.420217	3.16656e-08
hsa-miR-647	ZNF71	58491	-0.420208	3.16887e-08
hsa-miR-586	TPM3	7170	-0.420191	3.17348e-08
hsa-miR-548f	DPY19L1	23333	-0.420129	3.18982e-08
hsa-miR-139-5p	ESCO2	157570	-0.420022	3.21802e-08
hsa-miR-186	KSR2	283455	-0.420009	3.22161e-08
hsa-miR-139-3p	PKMYT1	9088	-0.419972	3.23158e-08
hsa-miR-199b-5p	LRRC27	80313	-0.419931	3.24257e-08
hsa-miR-450a	MCF2	4168	-0.419915	3.24676e-08
hsa-let-7a*	C14orf37	145407	-0.419894	3.25241e-08
hsa-miR-139-5p	SLC26A2	1836	-0.41989	3.2535e-08
hsa-miR-524-5p	LSM5	23658	-0.419752	3.291e-08
hsa-miR-139-3p	CTDSP1	58190	-0.419704	3.30391e-08
hsa-miR-139-3p	C17orf101	79701	-0.419688	3.30845e-08
hsa-miR-15a	ANKRD29	147463	-0.419574	3.33972e-08
hsa-miR-1246	ARHGEF7	8874	-0.419475	3.36723e-08
hsa-miR-622	LMNB2	84823	-0.419471	3.36838e-08
hsa-miR-595	YTHDF3	253943	-0.419419	3.38289e-08
hsa-miR-371-5p	GLRX2	51022	-0.419414	3.38424e-08
hsa-miR-545	CD4	920	-0.4194	3.38799e-08
hsa-miR-544	ZNF578	147660	-0.419391	3.3905e-08
hsa-miR-135b	SEC31B	25956	-0.41939	3.39077e-08
hsa-miR-139-5p	PIGW	284098	-0.41938	3.39374e-08
hsa-miR-586	SH3GLB1	51100	-0.419343	3.40394e-08
hsa-miR-590-3p	FMO2	2327	-0.419293	3.41825e-08
hsa-miR-590-3p	ITSN1	6453	-0.419212	3.441e-08
hsa-miR-512-3p	C1RL	51279	-0.419189	3.44764e-08
hsa-miR-590-3p	C4orf46	201725	-0.419123	3.46643e-08
hsa-miR-524-5p	PHLDA2	7262	-0.418978	3.50809e-08
hsa-miR-595	ARL4A	10124	-0.418948	3.51681e-08
hsa-miR-924	UBE2D3	7323	-0.418932	3.52146e-08
hsa-miR-524-5p	TBX19	9095	-0.418923	3.52426e-08
hsa-miR-647	SMURF1	57154	-0.418883	3.53577e-08
hsa-miR-339-5p	CLN8	2055	-0.418842	3.54788e-08
hsa-miR-15a	RTN1	6252	-0.418788	3.5636e-08
hsa-miR-524-5p	SFT2D2	375035	-0.418763	3.57107e-08
hsa-miR-938	KIAA1033	23325	-0.418706	3.58789e-08
hsa-miR-148a	XIRP1	165904	-0.418613	3.61555e-08
hsa-miR-622	POLD3	10714	-0.418571	3.62805e-08
hsa-miR-590-3p	MYOM1	8736	-0.418552	3.63366e-08
hsa-miR-101	KIF1A	547	-0.418534	3.63895e-08
hsa-miR-302b*	BTG3	10950	-0.418534	3.63903e-08
hsa-miR-595	STK17A	9263	-0.418502	3.64858e-08
hsa-miR-363	MTMR7	9108	-0.418496	3.65055e-08
hsa-miR-524-5p	DUSP6	1848	-0.418423	3.67251e-08
hsa-miR-1231	ZNF28	7576	-0.418411	3.67618e-08
hsa-miR-600	TRIM24	8805	-0.418396	3.68056e-08
hsa-miR-590-3p	IFNA4	3441	-0.41836	3.69173e-08
hsa-let-7c	AKT2	208	-0.418351	3.69442e-08
hsa-miR-600	NACC1	112939	-0.418331	3.70033e-08
hsa-miR-383	E2F7	144455	-0.418323	3.70295e-08
hsa-miR-556-5p	LRRC15	131578	-0.418293	3.71192e-08
hsa-miR-628-5p	PPHLN1	51535	-0.41829	3.71304e-08
hsa-miR-15a	FAM133A	286499	-0.418284	3.71487e-08
hsa-miR-384	COX4NB	10328	-0.418273	3.71806e-08
hsa-miR-593	PCNX	22990	-0.418259	3.72233e-08
hsa-miR-573	CENPN	55839	-0.418235	3.72976e-08
hsa-miR-127-5p	RGS11	8786	-0.418192	3.74299e-08
hsa-miR-548d-5p	ZAK	51776	-0.418187	3.74445e-08
hsa-miR-512-3p	SYAP1	94056	-0.418134	3.76107e-08
hsa-miR-548f	FAM129A	116496	-0.41812	3.76523e-08
hsa-miR-1246	LIX1	167410	-0.418047	3.7879e-08
hsa-miR-125a-3p	SLC41A3	54946	-0.418041	3.78973e-08
hsa-miR-16-1*	NR1H4	9971	-0.418029	3.7936e-08
hsa-miR-137	CCDC80	151887	-0.418027	3.79436e-08
hsa-miR-544	KIF18A	81930	-0.41801	3.79952e-08
hsa-miR-542-3p	GARNL3	84253	-0.417975	3.81049e-08
hsa-miR-129-5p	NRP1	8829	-0.417968	3.81276e-08
hsa-miR-573	ZDHHC5	25921	-0.417946	3.81967e-08
hsa-miR-127-5p	SPOCK2	9806	-0.417931	3.82426e-08
hsa-miR-600	CSNK1A1L	122011	-0.417926	3.82599e-08
hsa-miR-524-5p	METTL2A	339175	-0.417899	3.83432e-08
hsa-miR-512-3p	FKBP9	11328	-0.417863	3.84578e-08
hsa-miR-647	CRIPT	9419	-0.417773	3.8742e-08
hsa-miR-1246	LUZP2	338645	-0.417726	3.88935e-08
hsa-miR-532-3p	USH1C	10083	-0.417716	3.89252e-08
hsa-miR-383	HIST1H4I	8294	-0.417645	3.91536e-08
hsa-miR-595	ARF6	382	-0.417627	3.92116e-08
hsa-miR-936	PABPC3	5042	-0.417591	3.93257e-08
hsa-miR-548f	BCAT1	586	-0.41758	3.93616e-08
hsa-miR-1246	DNAJC12	56521	-0.417456	3.97665e-08
hsa-miR-590-3p	FGF7	2252	-0.417364	4.00665e-08
hsa-miR-338-5p	NME1	4830	-0.41731	4.02461e-08
hsa-miR-214	C12orf53	196500	-0.417229	4.05129e-08
hsa-miR-545	HIST1H4D	8360	-0.41715	4.07758e-08
hsa-miR-450a	SYT12	91683	-0.417103	4.0934e-08
hsa-miR-622	E2F8	79733	-0.417083	4.10015e-08
hsa-miR-381	CIRBP	1153	-0.417072	4.10387e-08
hsa-miR-520e	MORF4	10934	-0.417031	4.11762e-08
hsa-miR-422a	HJURP	55355	-0.416987	4.1325e-08
hsa-miR-657	AKT2	208	-0.416987	4.13262e-08
hsa-miR-647	FAM100B	283991	-0.416975	4.1368e-08
hsa-miR-675	STARD10	10809	-0.416961	4.14131e-08
hsa-miR-524-5p	ANO8	57719	-0.41695	4.14517e-08
hsa-let-7c	PLXND1	23129	-0.41693	4.15197e-08
hsa-miR-613	AP1S1	1174	-0.416897	4.16335e-08
hsa-miR-600	PLSCR1	5359	-0.416893	4.16444e-08
hsa-miR-139-5p	ERGIC1	57222	-0.416842	4.18207e-08
hsa-miR-199b-5p	CLIC5	53405	-0.416835	4.18427e-08
hsa-miR-1231	TANK	10010	-0.416809	4.19332e-08
hsa-miR-512-3p	KIF23	9493	-0.416798	4.19715e-08
hsa-miR-512-5p	E2F7	144455	-0.416706	4.22898e-08
hsa-miR-302d	SDC1	6382	-0.416679	4.23813e-08
hsa-miR-1255b	OXSR1	9943	-0.41667	4.24144e-08
hsa-miR-485-5p	PARD6G	84552	-0.416667	4.24228e-08
hsa-miR-590-3p	DMC1	11144	-0.416666	4.24259e-08
hsa-miR-524-5p	ZCRB1	85437	-0.41659	4.26925e-08
hsa-miR-342-5p	TMEM201	199953	-0.416565	4.27784e-08
hsa-miR-544	CCDC34	91057	-0.416556	4.28101e-08
hsa-miR-367	ZAK	51776	-0.416555	4.28146e-08
hsa-miR-600	TOMM5	401505	-0.416509	4.2978e-08
hsa-miR-383	GTSE1	51512	-0.416462	4.31431e-08
hsa-miR-139-3p	LSM12	124801	-0.416419	4.32944e-08
hsa-miR-548d-5p	RSRC2	65117	-0.416416	4.33064e-08
hsa-miR-485-5p	C1orf144	26099	-0.416408	4.33328e-08
hsa-miR-214	CALM3	808	-0.416397	4.33719e-08
hsa-miR-139-5p	SEPT11	55752	-0.416393	4.33868e-08
hsa-miR-15a	FLJ35220	284131	-0.416347	4.35509e-08
hsa-miR-593	JAG1	182	-0.416297	4.37267e-08
hsa-miR-675	FAM73B	84895	-0.41627	4.3825e-08
hsa-miR-556-5p	OR1A1	8383	-0.416264	4.38469e-08
hsa-miR-186	CNNM1	26507	-0.416239	4.39355e-08
hsa-miR-524-5p	DHFR	1719	-0.41622	4.40037e-08
hsa-miR-346	GLA	2717	-0.416205	4.40596e-08
hsa-miR-548d-5p	AP3S1	1176	-0.416199	4.40822e-08
hsa-miR-302d	SYAP1	94056	-0.41614	4.42943e-08
hsa-miR-339-5p	GPR61	83873	-0.416088	4.44831e-08
hsa-miR-555	TPM4	7171	-0.416085	4.44927e-08
hsa-miR-125a-3p	TOLLIP	54472	-0.416065	4.45657e-08
hsa-miR-936	SLC16A1	6566	-0.416016	4.4744e-08
hsa-miR-548f	GABPB1	2553	-0.415997	4.48163e-08
hsa-miR-886-5p	NXF1	10482	-0.415988	4.48468e-08
hsa-miR-544	SMARCE1	6605	-0.415976	4.48931e-08
hsa-miR-186	ATRNL1	26033	-0.415899	4.51732e-08
hsa-miR-384	NME1	4830	-0.415828	4.54379e-08
hsa-miR-504	MSN	4478	-0.415785	4.55958e-08
hsa-miR-383	HOXB6	3216	-0.415761	4.56862e-08
hsa-miR-610	DTX4	23220	-0.415719	4.58432e-08
hsa-miR-744*	ANG	283	-0.415622	4.62087e-08
hsa-miR-622	RNF2	6045	-0.415615	4.6234e-08
hsa-miR-10a	CLTCL1	8218	-0.415574	4.63889e-08
hsa-miR-655	CTBP2	1488	-0.415567	4.64152e-08
hsa-miR-548m	BTN2A1	11120	-0.415361	4.72023e-08
hsa-miR-148a	KCNQ5	56479	-0.41533	4.73222e-08
hsa-miR-610	OR2W1	26692	-0.415312	4.73938e-08
hsa-miR-148a	SYT10	341359	-0.415307	4.74116e-08
hsa-miR-423-5p	ZDHHC5	25921	-0.415262	4.75871e-08
hsa-miR-657	DYM	54808	-0.41524	4.7673e-08
hsa-miR-544	FCHO2	115548	-0.415138	4.80676e-08
hsa-miR-586	CLIC2	1193	-0.415033	4.84836e-08
hsa-miR-142-5p	TJP2	9414	-0.415016	4.85487e-08
hsa-miR-518b	UTP15	84135	-0.414961	4.87684e-08
hsa-miR-571	GJC1	10052	-0.41491	4.89708e-08
hsa-miR-339-5p	TBC1D22A	25771	-0.41489	4.90497e-08
hsa-miR-199b-5p	KLHL32	114792	-0.414884	4.90735e-08
hsa-miR-1231	TBX15	6913	-0.414866	4.91467e-08
hsa-let-7a*	GDF10	2662	-0.414843	4.92372e-08
hsa-miR-1301	LIMK1	3984	-0.414803	4.93995e-08
hsa-miR-623	LOC389842	389842	-0.414714	4.97576e-08
hsa-miR-936	RCAN1	1827	-0.414707	4.97881e-08
hsa-miR-622	EXO1	9156	-0.414678	4.99053e-08
hsa-miR-127-5p	NCAM1	4684	-0.414672	4.99298e-08
hsa-miR-383	GAS2L3	283431	-0.414666	4.99518e-08
hsa-miR-127-5p	ZNF609	23060	-0.414661	4.99747e-08
hsa-miR-1254	PPA2	27068	-0.414649	5.00211e-08
hsa-miR-346	CHPF2	54480	-0.414627	5.0111e-08
hsa-miR-595	ARL1	400	-0.414584	5.02856e-08
hsa-miR-524-5p	VAV3	10451	-0.414501	5.06266e-08
hsa-miR-647	H2AFV	94239	-0.41449	5.06724e-08
hsa-miR-524-5p	ITGB3BP	23421	-0.414445	5.08612e-08
hsa-miR-924	ESCO2	157570	-0.414382	5.11212e-08
hsa-miR-186	SHANK2	22941	-0.414354	5.12369e-08
hsa-miR-10a	PTCHD2	57540	-0.414284	5.15288e-08
hsa-miR-214	KCNB1	3745	-0.414248	5.16825e-08
hsa-miR-657	CDCA5	113130	-0.414234	5.1741e-08
hsa-miR-590-3p	CLCN4	1183	-0.414189	5.19267e-08
hsa-miR-302d	E2F7	144455	-0.414182	5.19574e-08
hsa-miR-302d	CAV1	857	-0.414149	5.2098e-08
hsa-miR-362-3p	ERC2	26059	-0.414134	5.21593e-08
hsa-miR-1246	FLJ35220	284131	-0.414125	5.21988e-08
hsa-miR-148a	ARHGEF7	8874	-0.414054	5.2503e-08
hsa-miR-142-5p	G6PC2	57818	-0.414017	5.26607e-08
hsa-miR-196a	ZNF609	23060	-0.414007	5.27024e-08
hsa-miR-485-5p	TRIM35	23087	-0.413973	5.28494e-08
hsa-miR-15a	GRIN3A	116443	-0.413956	5.29213e-08
hsa-miR-590-3p	CLDN6	9074	-0.413927	5.30461e-08
hsa-miR-532-3p	ABLIM3	22885	-0.41387	5.32905e-08
hsa-miR-571	HOXA7	3204	-0.413792	5.363e-08
hsa-miR-544	OGT	8473	-0.413755	5.37906e-08
hsa-miR-586	SEH1L	81929	-0.413725	5.39209e-08
hsa-miR-1289	ZNF319	57567	-0.413654	5.42336e-08
hsa-miR-135b	PLCB1	23236	-0.413512	5.48607e-08
hsa-miR-924	KIF23	9493	-0.41341	5.53183e-08
hsa-miR-1231	FAM91A1	157769	-0.413353	5.55714e-08
hsa-miR-512-5p	STEAP3	55240	-0.41328	5.59037e-08
hsa-miR-129-5p	IL8	3576	-0.413252	5.60289e-08
hsa-miR-586	SHCBP1	79801	-0.413232	5.61209e-08
hsa-miR-1255b	TFDP3	51270	-0.413192	5.63021e-08
hsa-miR-10a	PTPRT	11122	-0.413185	5.63358e-08
hsa-miR-499-3p	HIST1H2BG	8339	-0.413172	5.63956e-08
hsa-miR-1231	DCK	1633	-0.41311	5.66768e-08
hsa-miR-22	SEC24C	9632	-0.413081	5.68103e-08
hsa-miR-383	HIST1H4H	8365	-0.413067	5.68768e-08
hsa-miR-338-5p	EN2	2020	-0.413044	5.69797e-08
hsa-miR-595	SERBP1	26135	-0.413032	5.70351e-08
hsa-miR-346	EFEMP2	30008	-0.413023	5.70791e-08
hsa-miR-623	SLC25A24	29957	-0.413015	5.71164e-08
hsa-miR-556-5p	GPR141	353345	-0.412998	5.71939e-08
hsa-miR-938	SS18	6760	-0.412993	5.72162e-08
hsa-miR-1301	C21orf58	54058	-0.412955	5.7394e-08
hsa-miR-578	FLYWCH2	114984	-0.412941	5.74605e-08
hsa-miR-646	CNO	55330	-0.412934	5.74921e-08
hsa-miR-924	FAM54A	113115	-0.412895	5.76719e-08
hsa-miR-1231	ZAK	51776	-0.412886	5.7715e-08
hsa-miR-886-5p	HDAC10	83933	-0.412834	5.79599e-08
hsa-miR-214	FAIM2	23017	-0.41283	5.7979e-08
hsa-miR-302b*	UBE2D3	7323	-0.412814	5.80501e-08
hsa-miR-512-5p	JAG1	182	-0.412793	5.81497e-08
hsa-miR-338-5p	BIRC5	332	-0.412783	5.81973e-08
hsa-miR-346	GAS8	2622	-0.412782	5.82007e-08
hsa-miR-646	SURF4	6836	-0.412776	5.82307e-08
hsa-miR-148a	DDX51	317781	-0.412709	5.85457e-08
hsa-miR-125a-3p	DCAF11	80344	-0.412694	5.86205e-08
hsa-miR-886-5p	RASSF4	83937	-0.412617	5.89828e-08
hsa-miR-214	KATNB1	10300	-0.412595	5.90877e-08
hsa-miR-129-5p	COL3A1	1281	-0.412572	5.92004e-08
hsa-miR-595	CCDC102B	79839	-0.412563	5.92439e-08
hsa-miR-556-5p	TUB	7275	-0.41252	5.94465e-08
hsa-miR-142-5p	DNAJC12	56521	-0.412514	5.94786e-08
hsa-miR-139-3p	TCF3	6929	-0.412498	5.95523e-08
hsa-miR-142-5p	PITRM1	10531	-0.412437	5.98506e-08
hsa-miR-302d	SLC35F5	80255	-0.412367	6.01886e-08
hsa-miR-622	ATP1B3	483	-0.412323	6.04004e-08
hsa-miR-346	GRPEL2	134266	-0.412314	6.04481e-08
hsa-miR-383	CENPF	1063	-0.412313	6.04497e-08
hsa-miR-32	GABBR1	2550	-0.412313	6.04526e-08
hsa-miR-573	SKA1	220134	-0.412306	6.04867e-08
hsa-miR-296-5p	SSTR1	6751	-0.412289	6.05666e-08
hsa-miR-544	FSTL1	11167	-0.412287	6.0579e-08
hsa-miR-600	SEC61B	10952	-0.412221	6.09021e-08
hsa-miR-383	IGFBP5	3488	-0.412191	6.10479e-08
hsa-miR-590-3p	HTN3	3347	-0.412185	6.1081e-08
hsa-miR-193a-3p	HMP19	51617	-0.412179	6.11076e-08
hsa-miR-139-5p	PRC1	9055	-0.412167	6.11674e-08
hsa-miR-129-5p	SOD2	6648	-0.412141	6.12959e-08
hsa-miR-186	BTRC	8945	-0.412139	6.1307e-08
hsa-miR-647	DAGLA	747	-0.41211	6.14503e-08
hsa-miR-924	ZNF320	162967	-0.412101	6.14937e-08
hsa-miR-520e	SNIP1	79753	-0.412072	6.16371e-08
hsa-miR-622	AK2	204	-0.411992	6.20371e-08
hsa-miR-542-3p	SLC25A41	284427	-0.411992	6.20383e-08
hsa-miR-362-3p	ATP9A	10079	-0.411908	6.24611e-08
hsa-miR-512-3p	CENPF	1063	-0.411887	6.25661e-08
hsa-miR-383	ZNF790	388536	-0.411863	6.26858e-08
hsa-miR-199b-5p	BTRC	8945	-0.41183	6.2853e-08
hsa-miR-1301	PALM2-AKAP2	445815	-0.411824	6.2884e-08
hsa-miR-302d	RSRC2	65117	-0.411781	6.31018e-08
hsa-miR-214	KCTD17	79734	-0.411761	6.32039e-08
hsa-miR-30c-1*	SEC31B	25956	-0.411726	6.33818e-08
hsa-miR-17*	GRM1	2911	-0.411693	6.35543e-08
hsa-miR-30c-1*	USH1C	10083	-0.411689	6.35714e-08
hsa-miR-196a	USH1C	10083	-0.411674	6.36497e-08
hsa-miR-302d	IL8	3576	-0.411656	6.37417e-08
hsa-miR-595	GORAB	92344	-0.411639	6.3831e-08
hsa-miR-15a	NTRK2	4915	-0.411636	6.38424e-08
hsa-miR-657	FAM64A	54478	-0.411635	6.38489e-08
hsa-miR-139-5p	RALA	5898	-0.411623	6.39127e-08
hsa-miR-141	POLL	27343	-0.411594	6.40608e-08
hsa-miR-524-5p	HNRNPH1	3187	-0.411586	6.41016e-08
hsa-miR-524-5p	ERCC6L	54821	-0.41157	6.41863e-08
hsa-miR-544	GK5	256356	-0.411551	6.42847e-08
hsa-miR-628-5p	UHRF1	29128	-0.411543	6.43222e-08
hsa-miR-524-5p	TTK	7272	-0.411525	6.4416e-08
hsa-miR-338-5p	SNRPC	6631	-0.411519	6.44472e-08
hsa-miR-142-5p	KLHDC1	122773	-0.411518	6.4453e-08
hsa-miR-302d	ZIC1	7545	-0.411496	6.45666e-08
hsa-miR-512-5p	CHI3L1	1116	-0.411412	6.50047e-08
hsa-miR-127-5p	RASL10A	10633	-0.411286	6.56713e-08
hsa-miR-600	HIST1H2AJ	8331	-0.411266	6.57729e-08
hsa-miR-590-3p	NALCN	259232	-0.411263	6.57906e-08
hsa-miR-600	CBX3	11335	-0.411235	6.59416e-08
hsa-miR-383	FAM129A	116496	-0.411178	6.62414e-08
hsa-miR-139-5p	TOP2A	7153	-0.411171	6.62785e-08
hsa-miR-30c-1*	ARIH1	25820	-0.411127	6.65141e-08
hsa-miR-302d	PALM2-AKAP2	445815	-0.411124	6.65309e-08
hsa-miR-125a-3p	RMND5B	64777	-0.411106	6.66275e-08
hsa-miR-593	OSTCL	202459	-0.411077	6.6783e-08
hsa-miR-125a-3p	SLC25A26	115286	-0.411068	6.683e-08
hsa-miR-139-5p	TMEM106C	79022	-0.411044	6.69608e-08
hsa-miR-548f	ANGPT2	285	-0.411012	6.71323e-08
hsa-miR-936	ZNF557	79230	-0.41094	6.75213e-08
hsa-miR-548d-5p	OCIAD2	132299	-0.410909	6.76913e-08
hsa-miR-1246	AKAP11	11215	-0.410901	6.77366e-08
hsa-miR-1301	CEP55	55165	-0.410842	6.80586e-08
hsa-miR-214	ARHGEF7	8874	-0.410802	6.82748e-08
hsa-miR-302d	GRB10	2887	-0.410697	6.88525e-08
hsa-miR-548f	CSNK1A1L	122011	-0.410677	6.89657e-08
hsa-miR-936	CEBPG	1054	-0.410663	6.90429e-08
hsa-miR-657	FOXM1	2305	-0.410604	6.93728e-08
hsa-miR-217	CSMD3	114788	-0.410525	6.9811e-08
hsa-miR-346	LIN9	286826	-0.410486	7.00286e-08
hsa-miR-544	RALA	5898	-0.410415	7.04301e-08
hsa-miR-1254	GAS8	2622	-0.410322	7.09574e-08
hsa-miR-628-5p	E2F1	1869	-0.410301	7.10771e-08
hsa-miR-139-3p	POLR2H	5437	-0.410286	7.11631e-08
hsa-miR-510	BTN2A1	11120	-0.41026	7.13147e-08
hsa-miR-101	MTMR7	9108	-0.410259	7.13187e-08
hsa-miR-593	EMILIN2	84034	-0.410253	7.13516e-08
hsa-miR-296-5p	KIF3B	9371	-0.410208	7.16124e-08
hsa-miR-296-5p	LDHD	197257	-0.410207	7.16163e-08
hsa-miR-339-5p	C15orf17	57184	-0.410206	7.16245e-08
hsa-miR-524-5p	FAM86C	55199	-0.41018	7.1774e-08
hsa-miR-346	PSMC3IP	29893	-0.41015	7.19444e-08
hsa-miR-1281	SGK3	23678	-0.410111	7.21715e-08
hsa-miR-542-3p	NOS1AP	9722	-0.410098	7.22457e-08
hsa-miR-924	DNAJC10	54431	-0.410043	7.25669e-08
hsa-miR-148a	DNM3	26052	-0.410035	7.26106e-08
hsa-miR-199b-5p	MICAL3	57553	-0.409969	7.29974e-08
hsa-miR-524-5p	TMEM2	23670	-0.409942	7.31533e-08
hsa-miR-628-5p	CD276	80381	-0.409935	7.3198e-08
hsa-miR-590-3p	TMEM184A	202915	-0.409912	7.33292e-08
hsa-miR-371-5p	TMEM70	54968	-0.409873	7.35623e-08
hsa-miR-520e	ZIC1	7545	-0.409868	7.35892e-08
hsa-miR-655	ARHGEF17	9828	-0.409846	7.37223e-08
hsa-miR-362-3p	CRY2	1408	-0.409819	7.38775e-08
hsa-miR-525-5p	SURF4	6836	-0.409795	7.40191e-08
hsa-miR-590-3p	SYCP2L	221711	-0.409729	7.44126e-08
hsa-miR-504	NUSAP1	51203	-0.409604	7.51592e-08
hsa-miR-656	OSGIN2	734	-0.409566	7.53883e-08
hsa-miR-595	CALU	813	-0.409541	7.55397e-08
hsa-miR-628-5p	CTSC	1075	-0.409536	7.55744e-08
hsa-miR-296-5p	CLN8	2055	-0.409502	7.57804e-08
hsa-miR-940	IGFBP2	3485	-0.409453	7.60733e-08
hsa-miR-628-5p	STK40	83931	-0.409434	7.61907e-08
hsa-miR-1289	PPA2	27068	-0.409433	7.61988e-08
hsa-miR-595	DCK	1633	-0.40939	7.64587e-08
hsa-miR-196a	PPFIA2	8499	-0.40937	7.65797e-08
hsa-miR-22	BCR	613	-0.409352	7.66929e-08
hsa-miR-924	ARL1	400	-0.409349	7.67102e-08
hsa-miR-1246	SLC6A1	6529	-0.409312	7.69364e-08
hsa-miR-1237	C10orf28	27291	-0.409275	7.71649e-08
hsa-miR-590-3p	CRIPAK	285464	-0.40924	7.73858e-08
hsa-miR-936	RNF2	6045	-0.409233	7.74236e-08
hsa-miR-135b	CSMD1	64478	-0.409223	7.74902e-08
hsa-miR-383	ETV6	2120	-0.409158	7.78939e-08
hsa-miR-302d	PDLIM3	27295	-0.40914	7.80071e-08
hsa-miR-15a	ZRANB1	54764	-0.409132	7.80536e-08
hsa-miR-199b-5p	CLN8	2055	-0.409115	7.81571e-08
hsa-miR-519e	C12orf48	55010	-0.409101	7.82446e-08
hsa-miR-938	CCDC76	54482	-0.409068	7.84523e-08
hsa-miR-586	LAMC1	3915	-0.409045	7.85988e-08
hsa-miR-184	TXNDC17	84817	-0.409038	7.86405e-08
hsa-miR-524-5p	PDK1	5163	-0.408954	7.91744e-08
hsa-miR-135a*	GNG5	2787	-0.408946	7.92231e-08
hsa-miR-137	NFIX	4784	-0.408902	7.95024e-08
hsa-miR-548d-5p	FLYWCH2	114984	-0.408901	7.95107e-08
hsa-miR-148a	TSC2	7249	-0.408816	8.00479e-08
hsa-miR-1286	CISD2	493856	-0.408772	8.03279e-08
hsa-miR-127-5p	DHTKD1	55526	-0.408652	8.11011e-08
hsa-miR-1245	PIK3R3	8503	-0.408639	8.11881e-08
hsa-miR-524-5p	C6orf115	58527	-0.40861	8.13773e-08
hsa-miR-383	SPPL2B	56928	-0.408566	8.16595e-08
hsa-miR-216a	C16orf62	57020	-0.408552	8.17517e-08
hsa-miR-573	TIPRL	261726	-0.408471	8.2283e-08
hsa-miR-339-3p	KIF1A	547	-0.40846	8.23527e-08
hsa-miR-524-5p	MPZL3	196264	-0.40846	8.23579e-08
hsa-miR-656	ZNF792	126375	-0.408457	8.23741e-08
hsa-miR-141	CSMD3	114788	-0.408435	8.25215e-08
hsa-miR-524-5p	DNAL1	83544	-0.408431	8.25482e-08
hsa-miR-512-3p	CARD17	440068	-0.408417	8.26416e-08
hsa-miR-556-5p	GDF10	2662	-0.408398	8.2761e-08
hsa-miR-1246	SPOCK2	9806	-0.408395	8.27837e-08
hsa-miR-142-5p	L2HGDH	79944	-0.408313	8.3324e-08
hsa-miR-595	PAQR3	152559	-0.408271	8.36046e-08
hsa-miR-142-5p	TTYH2	94015	-0.408249	8.37517e-08
hsa-miR-1301	PKNOX1	5316	-0.408246	8.37721e-08
hsa-miR-142-5p	RIMS2	9699	-0.408093	8.48011e-08
hsa-miR-940	SCRT2	85508	-0.408081	8.48786e-08
hsa-miR-302b*	SURF4	6836	-0.40805	8.50919e-08
hsa-miR-214	TBC1D13	54662	-0.408033	8.52085e-08
hsa-miR-362-3p	KHDRBS2	202559	-0.408001	8.54234e-08
hsa-miR-339-5p	PAQR6	79957	-0.407946	8.57965e-08
hsa-miR-555	GRB10	2887	-0.407902	8.61028e-08
hsa-miR-423-5p	TRAF7	84231	-0.407862	8.6372e-08
hsa-miR-206	KDELR2	11014	-0.407848	8.64738e-08
hsa-miR-362-3p	BTRC	8945	-0.407815	8.67015e-08
hsa-miR-590-3p	UPP2	151531	-0.407757	8.71022e-08
hsa-miR-22	CPT1B	1375	-0.407665	8.77414e-08
hsa-miR-622	TRAF7	84231	-0.407664	8.77467e-08
hsa-miR-504	KIRREL	55243	-0.407662	8.77574e-08
hsa-miR-571	CALU	813	-0.407596	8.82203e-08
hsa-miR-647	RP9	6100	-0.407484	8.90134e-08
hsa-miR-544	NACC1	112939	-0.407476	8.90647e-08
hsa-miR-512-5p	CCT6A	908	-0.407472	8.90963e-08
hsa-miR-148a	OPRK1	4986	-0.407452	8.92379e-08
hsa-miR-510	NFKBIE	4794	-0.40745	8.92519e-08
hsa-miR-196a	C14orf37	145407	-0.407447	8.92713e-08
hsa-miR-485-5p	PPP1R11	6992	-0.407408	8.95469e-08
hsa-miR-1231	COL1A1	1277	-0.407302	9.03076e-08
hsa-miR-542-3p	KSR2	283455	-0.407262	9.05922e-08
hsa-miR-126	RGS9	8787	-0.407221	9.08918e-08
hsa-miR-139-3p	C2CD4A	145741	-0.407219	9.09017e-08
hsa-miR-142-5p	TOX	9760	-0.407202	9.10281e-08
hsa-miR-302d	VEGFA	7422	-0.407184	9.11567e-08
hsa-miR-936	RALA	5898	-0.407063	9.20416e-08
hsa-miR-645	ZC3H7B	23264	-0.407035	9.2245e-08
hsa-miR-586	DEPDC1	55635	-0.407014	9.23968e-08
hsa-miR-1301	KLHDC8A	55220	-0.407007	9.24491e-08
hsa-miR-590-3p	CHST4	10164	-0.406962	9.27792e-08
hsa-miR-135b	ATRNL1	26033	-0.406943	9.29162e-08
hsa-miR-556-5p	MPV17L	255027	-0.406938	9.29594e-08
hsa-miR-1255b	IBSP	3381	-0.406866	9.34879e-08
hsa-miR-367	TMED5	50999	-0.406811	9.38974e-08
hsa-miR-590-3p	PTGFR	5737	-0.406803	9.39549e-08
hsa-miR-924	KIF11	3832	-0.406803	9.39598e-08
hsa-miR-586	GCNT1	2650	-0.406802	9.3964e-08
hsa-miR-302d	RRP1B	23076	-0.406798	9.39937e-08
hsa-miR-590-3p	SCAPER	49855	-0.406715	9.4617e-08
hsa-miR-302b*	ARL1	400	-0.406678	9.48904e-08
hsa-miR-548f	FAM91A1	157769	-0.406523	9.60673e-08
hsa-miR-135a*	BACE2	25825	-0.406508	9.61763e-08
hsa-miR-524-5p	MANF	7873	-0.406481	9.63849e-08
hsa-miR-938	EMILIN2	84034	-0.406473	9.64446e-08
hsa-miR-548f	TMED5	50999	-0.406453	9.6597e-08
hsa-miR-542-3p	ERC2	26059	-0.406412	9.6912e-08
hsa-miR-199b-5p	NTRK2	4915	-0.4064	9.70074e-08
hsa-miR-675	LPHN1	22859	-0.406337	9.74956e-08
hsa-miR-363	SYT15	83849	-0.406297	9.78011e-08
hsa-miR-936	C9orf40	55071	-0.406255	9.81249e-08
hsa-miR-513c	METTL2A	339175	-0.406166	9.88193e-08
hsa-miR-450b-5p	TRPM3	80036	-0.406162	9.88546e-08
hsa-miR-590-3p	CYP24A1	1591	-0.406136	9.9056e-08
hsa-miR-15a	PPP1R13B	23368	-0.406121	9.91737e-08
hsa-miR-544	SMURF1	57154	-0.406114	9.92245e-08
hsa-miR-524-5p	MYB	4602	-0.406109	9.92661e-08
hsa-miR-936	NACC1	112939	-0.406108	9.92768e-08
hsa-miR-384	NAIF1	203245	-0.406095	9.93797e-08
hsa-miR-193a-3p	PTPRT	11122	-0.406086	9.9446e-08
hsa-miR-18b*	DDX19A	55308	-0.406085	9.9454e-08
hsa-miR-199b-5p	TOM1L2	146691	-0.406046	9.97636e-08
hsa-miR-548f	LAMC1	3915	-0.405967	1.00388e-07
hsa-miR-136	TJP2	9414	-0.405928	1.00701e-07
hsa-miR-610	GPR141	353345	-0.405921	1.00753e-07
hsa-miR-586	HLCS	3141	-0.40586	1.01242e-07
hsa-miR-383	OSTCL	202459	-0.405831	1.01474e-07
hsa-miR-193a-3p	CALN1	83698	-0.405828	1.01498e-07
hsa-miR-595	ESCO2	157570	-0.405797	1.01751e-07
hsa-miR-15a	RUNX1T1	862	-0.405793	1.01781e-07
hsa-miR-135a*	HPS1	3257	-0.405776	1.01915e-07
hsa-miR-302d	C21orf58	54058	-0.405724	1.02337e-07
hsa-miR-544	FAM129A	116496	-0.405723	1.02341e-07
hsa-miR-141	THNSL1	79896	-0.405704	1.02497e-07
hsa-miR-513c	PHF5A	84844	-0.405659	1.02865e-07
hsa-miR-196a	SRGAP3	9901	-0.405617	1.03205e-07
hsa-miR-548d-5p	SMYD2	56950	-0.405573	1.03562e-07
hsa-miR-1254	CDCA7L	55536	-0.405538	1.03855e-07
hsa-miR-1245	NFE2L1	4779	-0.405461	1.04484e-07
hsa-miR-184	STK40	83931	-0.40539	1.05071e-07
hsa-miR-512-5p	SET	6418	-0.405359	1.05334e-07
hsa-miR-214	TOLLIP	54472	-0.405334	1.05535e-07
hsa-miR-101	CRY2	1408	-0.405326	1.05602e-07
hsa-miR-524-5p	LSM12	124801	-0.405318	1.05673e-07
hsa-miR-1254	CENPN	55839	-0.405302	1.05807e-07
hsa-miR-367	BCAT1	586	-0.405298	1.05838e-07
hsa-miR-571	SCRT2	85508	-0.405287	1.05926e-07
hsa-miR-367	CDC27	996	-0.405286	1.05943e-07
hsa-miR-504	TDP1	55775	-0.405277	1.06013e-07
hsa-miR-555	DDX19A	55308	-0.40527	1.06075e-07
hsa-miR-137	C10orf26	54838	-0.405267	1.06095e-07
hsa-miR-371-5p	GCNT1	2650	-0.405232	1.06391e-07
hsa-miR-18b	DAAM2	23500	-0.405205	1.06617e-07
hsa-miR-342-5p	SPSB4	92369	-0.405175	1.06873e-07
hsa-miR-302b*	MELK	9833	-0.405144	1.07129e-07
hsa-miR-657	CLPP	8192	-0.40514	1.07168e-07
hsa-miR-583	SMURF1	57154	-0.405129	1.07256e-07
hsa-miR-595	ZNF140	7699	-0.405107	1.07445e-07
hsa-miR-15a	CCNY	219771	-0.405084	1.07638e-07
hsa-miR-302d	PLAGL2	5326	-0.405054	1.079e-07
hsa-miR-1301	TRMT5	57570	-0.405015	1.08225e-07
hsa-miR-512-5p	TYMS	7298	-0.405011	1.0826e-07
hsa-miR-339-5p	ABLIM1	3983	-0.405011	1.08263e-07
hsa-miR-510	ESAM	90952	-0.404994	1.08405e-07
hsa-miR-583	ACBD3	64746	-0.404953	1.08754e-07
hsa-miR-548f	CAV1	857	-0.404942	1.0885e-07
hsa-miR-142-5p	KIAA1462	57608	-0.404907	1.09154e-07
hsa-miR-924	CDK2	1017	-0.404906	1.09159e-07
hsa-miR-214	NDUFV1	4723	-0.404886	1.09332e-07
hsa-miR-544	PSMC3IP	29893	-0.404834	1.0978e-07
hsa-miR-338-5p	KIAA0101	9768	-0.404759	1.10438e-07
hsa-miR-600	E2F6	1876	-0.404731	1.10675e-07
hsa-miR-582-3p	ARFIP2	23647	-0.404678	1.11139e-07
hsa-miR-524-5p	MAGEC1	9947	-0.404652	1.11368e-07
hsa-miR-573	SHCBP1	79801	-0.404572	1.12069e-07
hsa-miR-600	C21orf58	54058	-0.404545	1.12311e-07
hsa-miR-148a	AMPD2	271	-0.404509	1.12631e-07
hsa-miR-339-5p	BAP1	8314	-0.404501	1.127e-07
hsa-miR-548f	VIM	7431	-0.404495	1.12757e-07
hsa-miR-512-3p	SNIP1	79753	-0.404481	1.12877e-07
hsa-miR-1289	CHMP4B	128866	-0.404471	1.1297e-07
hsa-miR-524-5p	SLC16A1	6566	-0.404425	1.13378e-07
hsa-miR-512-3p	CA13	377677	-0.404373	1.13841e-07
hsa-miR-186	PAK3	5063	-0.404359	1.1397e-07
hsa-miR-137	KLHL17	339451	-0.404358	1.13976e-07
hsa-miR-924	SRPX2	27286	-0.404334	1.1419e-07
hsa-miR-200a	KCNJ11	3767	-0.404315	1.1436e-07
hsa-miR-586	TMEM154	201799	-0.404304	1.14463e-07
hsa-miR-1255b	GNS	2799	-0.404287	1.14613e-07
hsa-miR-655	OSGIN2	734	-0.404285	1.14637e-07
hsa-miR-148a	CDH7	1005	-0.404265	1.14815e-07
hsa-miR-1246	MXI1	4601	-0.404255	1.14902e-07
hsa-miR-139-3p	H2AFX	3014	-0.404236	1.15072e-07
hsa-miR-593	NOM1	64434	-0.404226	1.1517e-07
hsa-miR-139-3p	LMF2	91289	-0.404181	1.15573e-07
hsa-miR-544	ZNF714	148206	-0.40418	1.15582e-07
hsa-miR-122	ESAM	90952	-0.40416	1.15763e-07
hsa-miR-346	GABPB1	2553	-0.404121	1.16117e-07
hsa-miR-647	GCK	2645	-0.404113	1.16195e-07
hsa-miR-936	C7orf42	55069	-0.404102	1.16293e-07
hsa-miR-346	VASN	114990	-0.404031	1.16946e-07
hsa-miR-142-5p	NR0B2	8431	-0.404026	1.16994e-07
hsa-miR-135a*	TPM3	7170	-0.403967	1.17531e-07
hsa-miR-199b-5p	LIX1	167410	-0.403936	1.17821e-07
hsa-miR-628-5p	PDCD5	9141	-0.403895	1.18206e-07
hsa-miR-196a	NTRK2	4915	-0.403853	1.18595e-07
hsa-miR-139-3p	CALR	811	-0.403835	1.18757e-07
hsa-miR-339-5p	SLC6A17	388662	-0.403766	1.1941e-07
hsa-miR-423-5p	AK2	204	-0.403761	1.19455e-07
hsa-miR-1289	NACC1	112939	-0.403728	1.19761e-07
hsa-miR-886-5p	SGSM2	9905	-0.403714	1.1989e-07
hsa-miR-302d	ABCC3	8714	-0.403666	1.20343e-07
hsa-miR-199a-5p	TUB	7275	-0.403626	1.20727e-07
hsa-miR-610	C5orf41	153222	-0.403609	1.20886e-07
hsa-miR-586	SKA2	348235	-0.403589	1.2108e-07
hsa-miR-199a-5p	NTRK2	4915	-0.403588	1.21083e-07
hsa-miR-122	FAM104A	84923	-0.403535	1.21593e-07
hsa-miR-573	MEX3D	399664	-0.403531	1.21629e-07
hsa-miR-647	EDARADD	128178	-0.403521	1.21722e-07
hsa-miR-548d-5p	OAZ1	4946	-0.403494	1.21986e-07
hsa-miR-339-5p	ATRNL1	26033	-0.403475	1.22166e-07
hsa-miR-524-5p	BICC1	80114	-0.403471	1.22201e-07
hsa-miR-548f	CD93	22918	-0.403456	1.22343e-07
hsa-miR-346	CD93	22918	-0.40342	1.22695e-07
hsa-miR-544	C1RL	51279	-0.40342	1.22697e-07
hsa-miR-590-3p	RNF170	81790	-0.403419	1.22701e-07
hsa-miR-628-5p	WDHD1	11169	-0.403362	1.23255e-07
hsa-miR-135a	PVR	5817	-0.403342	1.23449e-07
hsa-miR-199b-5p	FTCD	10841	-0.403326	1.23599e-07
hsa-miR-512-5p	CENPF	1063	-0.403307	1.23781e-07
hsa-miR-520e	CAPZA2	830	-0.403282	1.24029e-07
hsa-miR-148a	FRY	10129	-0.403247	1.24366e-07
hsa-miR-504	MARS2	92935	-0.403154	1.25276e-07
hsa-miR-940	CSNK1G2	1455	-0.403134	1.25476e-07
hsa-miR-193a-3p	GABBR1	2550	-0.403106	1.25746e-07
hsa-miR-586	NEIL3	55247	-0.403102	1.25786e-07
hsa-miR-600	H2AFV	94239	-0.403092	1.25885e-07
hsa-miR-142-5p	SLC6A17	388662	-0.403091	1.25901e-07
hsa-miR-122	ALDOA	226	-0.403059	1.26215e-07
hsa-miR-338-5p	GINS2	51659	-0.403048	1.26325e-07
hsa-miR-296-5p	MAP3K10	4294	-0.403039	1.26414e-07
hsa-miR-548f	SH3GLB1	51100	-0.403018	1.26621e-07
hsa-miR-563	HIST1H2BF	8343	-0.403011	1.26686e-07
hsa-miR-504	THBS2	7058	-0.402939	1.27411e-07
hsa-miR-302d	CENPN	55839	-0.402865	1.28151e-07
hsa-miR-139-3p	SBNO2	22904	-0.402833	1.28468e-07
hsa-miR-524-5p	TNFAIP8	25816	-0.40283	1.28498e-07
hsa-miR-140-5p	FAM133A	286499	-0.402785	1.2895e-07
hsa-miR-148a	AHCYL1	10768	-0.402757	1.29239e-07
hsa-miR-512-3p	IGF2BP3	10643	-0.402749	1.29318e-07
hsa-miR-135b	ERBB4	2066	-0.402744	1.29362e-07
hsa-miR-1281	NRBP2	340371	-0.402645	1.30369e-07
hsa-miR-555	NCBP1	4686	-0.40261	1.30727e-07
hsa-miR-139-5p	PIGC	5279	-0.402551	1.31333e-07
hsa-miR-586	CPD	1362	-0.402531	1.31541e-07
hsa-miR-1301	PPP1R11	6992	-0.402504	1.31815e-07
hsa-miR-485-5p	TIMM50	92609	-0.402473	1.32134e-07
hsa-miR-1288	ZC3H7B	23264	-0.40246	1.32274e-07
hsa-miR-363	SIRPA	140885	-0.402452	1.32357e-07
hsa-miR-15a	EZH1	2145	-0.402423	1.32658e-07
hsa-miR-129-5p	FAM122B	159090	-0.402405	1.32844e-07
hsa-miR-19b-2*	CSAG1	158511	-0.402366	1.33244e-07
hsa-miR-1254	H2AFV	94239	-0.402362	1.33296e-07
hsa-miR-139-5p	BUB1B	701	-0.402353	1.33382e-07
hsa-miR-532-3p	KIF1A	547	-0.402345	1.33467e-07
hsa-miR-142-5p	MCF2L2	23101	-0.402323	1.33694e-07
hsa-miR-595	E2F7	144455	-0.402298	1.33963e-07
hsa-miR-600	KLHDC8A	55220	-0.40226	1.34353e-07
hsa-miR-139-3p	ZNHIT1	10467	-0.402257	1.34386e-07
hsa-miR-129-5p	CEBPE	1053	-0.402231	1.34665e-07
hsa-miR-590-3p	DIP2A	23181	-0.402226	1.34712e-07
hsa-miR-600	FAM126A	84668	-0.402225	1.34722e-07
hsa-miR-367	CCT6A	908	-0.402172	1.35288e-07
hsa-miR-1246	REPS2	9185	-0.402152	1.35499e-07
hsa-miR-512-3p	FPGT	8790	-0.402149	1.35525e-07
hsa-miR-346	CDCA7	83879	-0.40205	1.36584e-07
hsa-miR-15a	ARHGEF7	8874	-0.402028	1.36812e-07
hsa-miR-600	LGALS3	3958	-0.402025	1.36844e-07
hsa-miR-544	FAM154B	283726	-0.401937	1.37788e-07
hsa-miR-593	DDX19A	55308	-0.401934	1.37827e-07
hsa-miR-422a	KIF4A	24137	-0.401904	1.38147e-07
hsa-miR-542-3p	SHANK2	22941	-0.401885	1.38349e-07
hsa-miR-524-5p	PDPN	10630	-0.401793	1.3935e-07
hsa-miR-924	HRH1	3269	-0.401748	1.3984e-07
hsa-miR-139-3p	POLH	5429	-0.401736	1.39968e-07
hsa-miR-302d	UBE2J1	51465	-0.401729	1.40044e-07
hsa-miR-142-5p	ACVR2B	93	-0.401641	1.41013e-07
hsa-miR-600	MYB	4602	-0.401607	1.41388e-07
hsa-miR-544	PDCD6IP	10015	-0.401601	1.4145e-07
hsa-miR-142-5p	CEP68	23177	-0.401543	1.42097e-07
hsa-miR-940	OXSR1	9943	-0.401529	1.42242e-07
hsa-miR-548f	XRCC5	7520	-0.401498	1.42592e-07
hsa-miR-544	LAMC1	3915	-0.401493	1.42645e-07
hsa-miR-15a	MMAB	326625	-0.401463	1.42978e-07
hsa-miR-383	HAS3	3038	-0.401453	1.43089e-07
hsa-miR-504	VAV3	10451	-0.401421	1.43451e-07
hsa-miR-1246	TRIL	9865	-0.401385	1.4385e-07
hsa-miR-383	SSR2	6746	-0.401345	1.44303e-07
hsa-miR-622	YTHDF2	51441	-0.40132	1.44578e-07
hsa-miR-524-5p	PGM2	55276	-0.401302	1.4479e-07
hsa-miR-936	CENPF	1063	-0.401299	1.44823e-07
hsa-miR-924	BDKRB2	624	-0.401287	1.44955e-07
hsa-miR-186	SNAP91	9892	-0.401271	1.4514e-07
hsa-miR-548f	SNIP1	79753	-0.401252	1.4535e-07
hsa-miR-1182	LAMC1	3915	-0.401225	1.45657e-07
hsa-miR-548f	FPGT	8790	-0.401204	1.45895e-07
hsa-miR-125a-3p	CHRNB2	1141	-0.401176	1.46212e-07
hsa-miR-518b	IGFBP2	3485	-0.401165	1.46334e-07
hsa-miR-148a	AP1G2	8906	-0.401159	1.46401e-07
hsa-miR-142-5p	TMEM35	59353	-0.401094	1.47146e-07
hsa-miR-524-5p	SKA2	348235	-0.401091	1.47187e-07
hsa-miR-936	FDX1	2230	-0.401072	1.47406e-07
hsa-miR-545	CACNA1E	777	-0.400985	1.48407e-07
hsa-miR-15b*	CACNA2D3	55799	-0.400936	1.48967e-07
hsa-miR-556-5p	KIAA1462	57608	-0.400929	1.49046e-07
hsa-miR-199b-5p	FSD1L	83856	-0.400831	1.50198e-07
hsa-miR-339-5p	NLGN2	57555	-0.40079	1.50667e-07
hsa-miR-423-5p	PRMT6	55170	-0.400779	1.50795e-07
hsa-miR-139-5p	IGFBP5	3488	-0.400755	1.51078e-07
hsa-miR-15a	OSCAR	126014	-0.400742	1.51234e-07
hsa-miR-519e	CD4	920	-0.400731	1.51367e-07
hsa-miR-1184	IFNGR2	3460	-0.400714	1.51566e-07
hsa-miR-485-5p	LMNB2	84823	-0.400703	1.51694e-07
hsa-miR-602	GRK6	2870	-0.400701	1.51716e-07
hsa-miR-184	INCENP	3619	-0.40063	1.52561e-07
hsa-miR-938	ELAVL1	1994	-0.400622	1.52653e-07
hsa-miR-628-5p	DUT	1854	-0.400609	1.52808e-07
hsa-miR-938	MARS2	92935	-0.400604	1.52869e-07
hsa-miR-18b	MRO	83876	-0.4006	1.52916e-07
hsa-miR-10a	CSMD1	64478	-0.400562	1.53363e-07
hsa-miR-573	OIP5	11339	-0.400558	1.53409e-07
hsa-miR-196a	DTX4	23220	-0.400557	1.53427e-07
hsa-miR-139-5p	C16orf57	79650	-0.400552	1.53483e-07
hsa-miR-139-5p	KDM4A	9682	-0.40053	1.53749e-07
hsa-miR-573	CTSZ	1522	-0.400516	1.53914e-07
hsa-miR-199a-5p	KSR2	283455	-0.400499	1.54123e-07
hsa-miR-593	GABPA	2551	-0.400493	1.54188e-07
hsa-miR-139-3p	HES7	84667	-0.400453	1.54677e-07
hsa-miR-632	PDIA4	9601	-0.400333	1.56118e-07
hsa-miR-518b	COPB2	9276	-0.400314	1.56344e-07
hsa-miR-548d-5p	PRDX6	9588	-0.400207	1.57658e-07
hsa-miR-610	BTRC	8945	-0.400153	1.58312e-07
hsa-miR-622	BCAT1	586	-0.400137	1.58509e-07
hsa-miR-127-5p	GRAMD3	65983	-0.400126	1.58652e-07
hsa-miR-139-3p	CDC20	991	-0.40011	1.5885e-07
hsa-miR-512-5p	FKBP9	11328	-0.400047	1.59619e-07
hsa-miR-510	FBXO10	26267	-0.400041	1.59703e-07
hsa-miR-101	KCNG3	170850	-0.400008	1.60103e-07
